# Supplementary material for: Putative alternative polyadenylation (APA) events in the early interaction of Salmonella enterica Typhimurium and human host cells
Source: Genom Data. 2015 Oct 24;6:222–7. doi: 10.1016/j.gdata.2015.10.001 (PMC4664775; doi:10.1016/j.gdata.2015.10.001)
Supplement: Supplementary Table S1 — Summary of the identified clusters for comparison of PA site usage in uninfected and early interacting HeLa cells. PA sites present in one of the two conditions are listed with the respective gene symbols and genomic coordinates. The number of reads in each cluster from a given gene is shown along with the number of reads in all other clusters from that gene for 3P-Seq and MACE, respectively. Statistical significance of the condition-specific ratios of these clusters according to Fisher's exact test is indicated by the respective p-values. PA sites present in both conditions or with a Bonferroni-adjusted p-value of less than 0.05 are additionally indicated by Booleans. [file mmc1.xlsx]

## Sheet: Table S1
		3P-Seq data of non-interacting cells				MACE data of early interacting cells
Gene ID	Clustermode	Genomic coordinates (Chromosome, Start, End, Strand, Mode)	# clustered reads	# reads in other clusters		Genomic coordinates (Chromosome, Start, End, Strand, Mode)	# clustered reads	# reads in other clusters	p-value	Present in both conditions	FDR < 0.05
A2M	9220310	chr12,9220304,9220312,-,9220310	45	0		n.a.	0	0	1	False	False
AAAS	53701241	chr12,53701241,53701246,-,53701241	6	0		chr12,53701241,53701247,-,53701241	4	0	1	True	False
AACS	125627862	chr12,125627855,125627874,+,125627862	31	0		n.a.	0	0	1	False	False
AADAT	170981375	chr4,170981375,170981376,-,170981375	5	0		n.a.	0	0	1	False	False
AAGAB	67493370	chr15,67493361,67493372,-,67493370	12	14		n.a.	0	0	1	False	False
AAGAB	67494010	chr15,67493997,67494017,-,67494010	14	12		n.a.	0	0	1	False	False
AAK1	69685130	chr2,69685130,69685131,-,69685130	4	0		n.a.	0	0	1	False	False
AAMP	219128854	chr2,219128852,219128856,-,219128854	16	0		chr2,219128854,219128882,-,219128855	7	0	1	True	False
AAR2	34844853	chr20,34844850,34844860,+,34844853	54	0		n.a.	0	0	1	False	False
AARS	70286296	chr16,70286290,70286315,-,70286296	67	60		chr16,70286289,70286292,-,70286290	7	0	0.016653	True	False
AARS	70286198	chr16,70286196,70286204,-,70286198	54	73		n.a.	0	7	0.0412938	False	False
AARS	70296250	chr16,70296250,70296251,-,70296250	3	124		n.a.	0	7	1	False	False
AARS	70304212	chr16,70304212,70304213,-,70304212	3	124		n.a.	0	0	1	False	False
AARS,EXOSC6	70284125	chr16,70284125,70284126,-,70284125	3	0		n.a.	0	0	1	False	False
AARSD1,PTGES3L-AARSD1	41102546	chr17,41102533,41102547,-,41102546	14	0		n.a.	0	0	1	False	False
AASDH	57204461	chr4,57204461,57204463,-,57204461	4	0		n.a.	0	0	1	False	False
AASDHPPT	105969437	chr11,105969413,105969437,+,105969437	8	0		n.a.	0	0	1	False	False
AATF	35414171	n.a.	0	0		chr17,35414156,35414172,+,35414171	6	0	1	False	False
ABCA1	107543289	chr9,107543287,107543300,-,107543289	8	0		n.a.	0	0	1	False	False
ABCA17P	2411657	chr16,2411656,2411660,+,2411657	5	0		n.a.	0	0	1	False	False
ABCA2	139901686	chr9,139901686,139901687,-,139901686	16	0		n.a.	0	0	1	False	False
ABCA3	2325884	chr16,2325879,2325885,-,2325884	5	0		n.a.	0	0	1	False	False
ABCA7	1065569	chr19,1065551,1065569,+,1065569	8	3		chr19,1065553,1065569,+,1065569	3	0	0.546703	True	False
ABCA7	1059262	chr19,1059260,1059262,+,1059262	3	8		n.a.	0	0	1	False	False
ABCA8	66863458	chr17,66863458,66863469,-,66863458	4	0		n.a.	0	0	1	False	False
ABCB10	229652591	chr1,229652591,229652592,-,229652591	10	12		n.a.	0	0	1	False	False
ABCB10	229652330	chr1,229652330,229652332,-,229652330	12	10		n.a.	0	0	1	False	False
ABCB6	220074491	chr2,220074491,220074495,-,220074491	4	0		chr2,220074494,220074496,-,220074494	3	0	1	True	False
ABCB7	74273108	chrX,74273108,74273109,-,74273108	4	0		n.a.	0	0	1	False	False
ABCB8	150734671	chr7,150734655,150734673,+,150734671	5	0		n.a.	0	0	1	False	False
ABCC1	16236905	chr16,16236902,16236919,+,16236905	26	5		chr16,16236904,16236910,+,16236905	3	0	1	True	False
ABCC1	16235359	chr16,16235358,16235359,+,16235359	5	26		n.a.	0	0	1	False	False
ABCC2	101612328	n.a.	0	0		chr10,101612327,101612330,+,101612328	4	4	1	False	False
ABCC2	101611565	n.a.	0	0		chr10,101611564,101611566,+,101611565	4	4	1	False	False
ABCC3	48769040	chr17,48769039,48769063,+,48769040	6	8		n.a.	0	0	1	False	False
ABCC3	48745286	chr17,48745285,48745291,+,48745286	5	9		n.a.	0	0	1	False	False
ABCC3	48762825	chr17,48762824,48762825,+,48762825	3	11		n.a.	0	0	1	False	False
ABCC4	95672090	chr13,95672090,95672094,-,95672090	33	10		n.a.	0	0	1	False	False
ABCC4	95713923	chr13,95713920,95713924,-,95713923	10	33		n.a.	0	0	1	False	False
ABCC5	183637766	chr3,183637766,183637767,-,183637766	3	0		n.a.	0	0	1	False	False
ABCD1	153006427	n.a.	0	0		chrX,153006426,153006428,+,153006427	3	0	1	False	False
ABCE1	146050312	n.a.	0	26		chr4,146050304,146050321,+,146050312	5	0	5.88543e-06	False	False
ABCE1	146050326	chr4,146050317,146050327,+,146050326	18	8		n.a.	0	5	0.00757455	False	False
ABCE1	146050419	chr4,146050418,146050424,+,146050419	5	21		n.a.	0	5	0.560064	False	False
ABCE1	146050675	chr4,146050674,146050675,+,146050675	3	23		n.a.	0	5	1	False	False
ABCF1	30552199	n.a.	0	27		chr6,30552195,30552199,+,30552199	5	0	4.96584e-06	False	False
ABCF1	30559089	chr6,30559083,30559089,+,30559089	24	3		n.a.	0	5	0.000278087	False	False
ABCF1	30559208	chr6,30559207,30559209,+,30559208	3	24		n.a.	0	5	1	False	False
ABCF2	150910597	n.a.	0	5		chr7,150910597,150910603,-,150910597	5	0	0.00793651	False	False
ABCF2	150913090	chr7,150913090,150913091,-,150913090	5	0		n.a.	0	5	0.00793651	False	False
ABCF3	183911794	chr3,183911792,183911794,+,183911794	3	0		chr3,183911792,183911795,+,183911794	5	0	1	True	False
ABCG1	43717353	chr21,43717352,43717353,+,43717353	7	0		n.a.	0	0	1	False	False
ABCG2	89012836	n.a.	0	0		chr4,89012836,89012841,-,89012836	3	0	1	False	False
ABHD10	111712215	chr3,111712207,111712215,+,111712215	7	6		n.a.	0	0	1	False	False
ABHD10	111710817	chr3,111710816,111710817,+,111710817	6	7		n.a.	0	0	1	False	False
ABHD11	73150427	chr7,73150427,73150428,-,73150427	4	0		n.a.	0	0	1	False	False
ABHD12	25280850	chr20,25280842,25280851,-,25280850	9	0		n.a.	0	0	1	False	False
ABHD13	108883261	chr13,108883257,108883261,+,108883261	8	18		n.a.	0	0	1	False	False
ABHD13	108882700	chr13,108882698,108882710,+,108882700	14	12		n.a.	0	0	1	False	False
ABHD13	108886591	chr13,108886590,108886591,+,108886591	4	22		n.a.	0	0	1	False	False
ABHD14A	52015211	chr3,52015210,52015221,+,52015211	30	0		n.a.	0	0	1	False	False
ABHD14B	52002533	chr3,52002533,52002534,-,52002533	3	0		chr3,52002531,52002535,-,52002533	5	0	1	True	False
ABHD15	27888312	chr17,27888283,27888313,-,27888312	7	0		n.a.	0	0	1	False	False
ABHD16A	31654739	chr6,31654736,31654759,-,31654739	10	0		n.a.	0	0	1	False	False
ABHD17A	1874889	chr19,1874882,1874890,-,1874889	8	0		n.a.	0	0	1	False	False
ABHD17B	74526033	n.a.	0	13		chr9,74526033,74526060,-,74526033	3	3	0.0206398	False	False
ABHD17B	74475935	chr9,74475935,74475936,-,74475935	3	10		n.a.	0	6	0.517028	False	False
ABHD17B	74474816	chr9,74474816,74474817,-,74474816	3	10		n.a.	0	6	0.517028	False	False
ABHD17B	74480069	chr9,74480069,74480070,-,74480069	7	6		chr9,74480069,74480071,-,74480069	3	3	1	True	False
ABHD17C	81047960	chr15,81047959,81047960,+,81047960	5	0		n.a.	0	0	1	False	False
ABHD3	19230865	chr18,19230865,19230867,-,19230865	27	0		chr18,19230864,19230874,-,19230865	9	0	1	True	False
ABHD5	43762188	chr3,43762187,43762191,+,43762188	3	13		n.a.	0	0	1	False	False
ABHD5	43761366	chr3,43761361,43761366,+,43761366	9	7		n.a.	0	0	1	False	False
ABHD5	43760292	chr3,43760291,43760292,+,43760292	4	12		n.a.	0	0	1	False	False
ABHD6	58280460	chr3,58280451,58280460,+,58280460	3	0		chr3,58280451,58280460,+,58280460	7	0	1	True	False
ABHD8	17402948	chr19,17402940,17402949,-,17402948	9	0		n.a.	0	0	1	False	False
ABI2	204292326	chr2,204292298,204292326,+,204292326	5	23		n.a.	0	0	1	False	False
ABI2	204292247	chr2,204292239,204292247,+,204292247	9	19		n.a.	0	0	1	False	False
ABI2	204296891	chr2,204296890,204296893,+,204296891	8	20		n.a.	0	0	1	False	False
ABI2	204276087	chr2,204276086,204276087,+,204276087	6	22		n.a.	0	0	1	False	False
ABL1	133763060	chr9,133763038,133763077,+,133763060	79	0		chr9,133763059,133763063,+,133763060	4	0	1	True	False
ABL2	179068468	chr1,179068455,179068469,-,179068468	13	3		n.a.	0	0	1	False	False
ABL2	179068524	chr1,179068524,179068525,-,179068524	3	13		n.a.	0	0	1	False	False
ABLIM1	116190872	chr10,116190867,116190875,-,116190872	16	10		n.a.	0	0	1	False	False
ABLIM1	116195219	chr10,116195219,116195220,-,116195219	7	19		n.a.	0	0	1	False	False
ABLIM1	116195643	chr10,116195643,116195644,-,116195643	3	23		n.a.	0	0	1	False	False
ABLIM2	8030566	chr4,8030566,8030567,-,8030566	4	0		n.a.	0	0	1	False	False
ABRACL	139364434	chr6,139364431,139364442,+,139364434	63	0		chr6,139364433,139364434,+,139364434	3	0	1	True	False
ACAA1	38164207	chr3,38164202,38164208,-,38164207	5	3		chr3,38164202,38164212,-,38164202	3	0	0.490909	True	False
ACAA1	38164159	chr3,38164159,38164160,-,38164159	3	5		n.a.	0	0	1	False	False
ACAA2	47309871	chr18,47309870,47309872,-,47309871	3	0		chr18,47309874,47309877,-,47309875	19	0	1	True	False
ACACA	35441930	chr17,35441909,35441934,-,35441930	41	0		n.a.	0	0	1	False	False
ACAD11,NPHP3-ACAD11	132276986	chr3,132276986,132276990,-,132276986	16	0		n.a.	0	0	1	False	False
ACAD8	134135556	chr11,134135555,134135556,+,134135556	3	13		n.a.	0	0	1	False	False
ACAD8	134135745	chr11,134135743,134135745,+,134135745	10	6		n.a.	0	0	1	False	False
ACAD8	134135838	chr11,134135837,134135847,+,134135838	3	13		n.a.	0	0	1	False	False
ACAD9	128631957	chr3,128631930,128631964,+,128631957	13	5		n.a.	0	0	1	False	False
ACAD9	128631858	chr3,128631857,128631858,+,128631858	5	13		n.a.	0	0	1	False	False
ACADM	76229311	chr1,76229307,76229312,+,76229311	8	236		n.a.	0	3	1	False	False
ACADM	76229182	chr1,76229174,76229185,+,76229182	223	21		chr1,76229175,76229182,+,76229176	3	0	1	True	False
ACADM	76229444	chr1,76229443,76229450,+,76229444	5	239		n.a.	0	0	1	False	False
ACADM	76228897	chr1,76228896,76228904,+,76228897	8	236		n.a.	0	0	1	False	False
ACADSB	124814653	chr10,124814652,124814653,+,124814653	4	0		n.a.	0	0	1	False	False
ACADVL	7128585	chr17,7128583,7128585,+,7128585	23	0		chr17,7128580,7128586,+,7128586	16	0	1	True	False
ACAP2	194995475	chr3,194995466,194995480,-,194995475	11	0		n.a.	0	0	1	False	False
ACAP3	1228251	chr1,1228251,1228254,-,1228251	3	0		n.a.	0	9	0.00454545	False	False
ACAP3	1240111	n.a.	0	3		chr1,1240108,1240113,-,1240111	9	0	0.00454545	False	False
ACAT1	108019199	chr11,108019198,108019199,+,108019199	6	49		n.a.	0	7	1	False	False
ACAT1	108018327	chr11,108018304,108018327,+,108018327	49	6		chr11,108018304,108018328,+,108018327	7	0	1	True	False
ACAT2	160201340	n.a.	0	35		chr6,160201339,160201344,+,160201340	3	13	0.0268908	False	False
ACAT2	160199921	chr6,160199919,160199934,+,160199921	9	26		n.a.	0	16	0.0428255	False	False
ACAT2	160188508	chr6,160188503,160188508,+,160188508	4	31		n.a.	0	16	0.295238	False	False
ACAT2	160200083	chr6,160200078,160200086,+,160200083	22	13		chr6,160200078,160200083,+,160200083	13	3	0.329398	True	False
ACBD3	226332382	chr1,226332382,226332383,-,226332382	11	7		n.a.	0	0	1	False	False
ACBD3	226332638	chr1,226332638,226332639,-,226332638	7	11		n.a.	0	0	1	False	False
ACBD5	27484144	n.a.	0	0		chr10,27484144,27484149,-,27484144	3	0	1	False	False
ACBD6	180257366	chr1,180257353,180257374,-,180257366	26	0		n.a.	0	0	1	False	False
ACD	67691436	chr16,67691416,67691438,-,67691436	13	0		chr16,67691416,67691438,-,67691436	4	0	1	True	False
ACER3	76737839	chr11,76737835,76737839,+,76737839	11	0		n.a.	0	0	1	False	False
ACIN1	23527776	chr14,23527776,23527777,-,23527776	3	0		chr14,23527775,23527777,-,23527776	4	0	1	True	False
ACKR3	237490941	chr2,237490938,237490941,+,237490941	11	92		n.a.	0	0	1	False	False
ACKR3	237490746	chr2,237490745,237490746,+,237490746	6	97		n.a.	0	0	1	False	False
ACKR3	237490906	chr2,237490905,237490906,+,237490906	6	97		n.a.	0	0	1	False	False
ACKR3	237490993	chr2,237490992,237491001,+,237490993	80	23		n.a.	0	0	1	False	False
ACLY	40023836	chr17,40023815,40023837,-,40023836	7	353		n.a.	0	9	1	False	False
ACLY	40023172	chr17,40023171,40023184,-,40023172	348	12		chr17,40023171,40023185,-,40023171	9	0	1	True	False
ACLY	40023372	chr17,40023362,40023373,-,40023372	5	355		n.a.	0	0	1	False	False
ACN9	96810615	chr7,96810614,96810615,+,96810615	18	161		n.a.	0	3	1	False	False
ACN9	96811073	chr7,96811071,96811075,+,96811073	161	18		chr7,96811072,96811075,+,96811073	3	0	1	True	False
ACO1	32450831	chr9,32450830,32450832,+,32450831	14	5		n.a.	0	0	1	False	False
ACO1	32450732	chr9,32450724,32450733,+,32450732	5	14		n.a.	0	0	1	False	False
ACO2	41924978	chr22,41924971,41924994,+,41924978	403	0		n.a.	0	0	1	False	False
ACOT13	24701940	chr6,24701939,24701950,+,24701940	34	0		chr6,24701903,24701942,+,24701939	10	0	1	True	False
ACOT7	6324333	chr1,6324332,6324335,-,6324333	102	0		n.a.	0	0	1	False	False
ACOT8	44471879	chr20,44471879,44471880,-,44471879	3	20		n.a.	0	3	1	False	False
ACOT8	44470366	chr20,44470361,44470367,-,44470366	17	6		chr20,44470361,44470366,-,44470361	3	0	1	True	False
ACOT8	44476978	chr20,44476978,44476979,-,44476978	3	20		n.a.	0	0	1	False	False
ACOT9	23719176	chrX,23719176,23719177,-,23719176	8	0		n.a.	0	8	0.0001554	False	False
ACOT9	23721795	n.a.	0	8		chrX,23721779,23721798,-,23721795	8	0	0.0001554	False	False
ACOX1	73938960	chr17,73938960,73938961,-,73938960	3	0		n.a.	0	0	1	False	False
ACOX3	8368073	chr4,8368073,8368099,-,8368073	3	0		n.a.	0	0	1	False	False
ACP1	277507	chr2,277486,277513,+,277507	68	0		chr2,277503,277511,+,277507	5	11	2.35165e-10	True	True
ACP1	278280	n.a.	0	68		chr2,278256,278282,+,278280	8	8	2.95216e-07	False	True
ACP1	264962	n.a.	0	68		chr2,264961,264973,+,264962	3	13	0.00587717	False	False
ACP2	47260855	chr11,47260855,47260856,-,47260855	14	0		n.a.	0	0	1	False	False
ACP6	147119175	chr1,147119175,147119176,-,147119175	5	0		n.a.	0	0	1	False	False
ACPL2	141013487	chr3,141013456,141013487,+,141013487	6	0		n.a.	0	0	1	False	False
ACSF2	48552199	chr17,48552198,48552199,+,48552199	3	0		n.a.	0	0	1	False	False
ACSF3	89217464	chr16,89217463,89217464,+,89217464	3	0		n.a.	0	0	1	False	False
ACSL1	185676755	n.a.	0	0		chr4,185676750,185676756,-,185676755	3	0	1	False	False
ACSL3	223787525	chr2,223787524,223787525,+,223787525	5	80		n.a.	0	0	1	False	False
ACSL3	223806540	chr2,223806523,223806541,+,223806540	33	52		n.a.	0	0	1	False	False
ACSL3	223806936	chr2,223806935,223806956,+,223806936	47	38		n.a.	0	0	1	False	False
ACSL4	108884566	chrX,108884566,108884567,-,108884566	5	17		chrX,108884565,108884567,-,108884565	7	0	0.000507439	True	False
ACSL4	108886268	chrX,108886268,108886269,-,108886268	11	11		n.a.	0	7	0.0259293	False	False
ACSL4	108885920	chrX,108885908,108885921,-,108885920	6	16		n.a.	0	7	0.28855	False	False
ACSS2	33515761	chr20,33515760,33515762,+,33515761	17	0		n.a.	0	0	1	False	False
ACTA2	90694833	chr10,90694832,90694840,-,90694833	53	0		n.a.	0	0	1	False	False
ACTB	5566780	chr7,5566777,5566781,-,5566780	42	0		chr7,5566778,5566781,-,5566780	15	0	1	True	False
ACTC1	35082432	chr15,35082432,35082433,-,35082432	8	0		n.a.	0	0	1	False	False
ACTG1	79478136	n.a.	0	416		chr17,79478135,79478137,-,79478136	3	62	0.0023698	False	False
ACTG1	79476999	chr17,79476998,79477003,-,79476999	408	8		chr17,79476998,79477006,-,79476999	62	3	0.175582	True	False
ACTG1	79477088	chr17,79477088,79477101,-,79477088	8	408		n.a.	0	65	0.60566	False	False
ACTL6A	179306190	chr3,179306186,179306196,+,179306190	435	0		chr3,179306186,179306194,+,179306194	14	0	1	True	False
ACTN1	69340846	chr14,69340842,69340847,-,69340846	53	53		chr14,69340845,69340848,-,69340845	3	0	0.243629	True	False
ACTN1	69351557	chr14,69351557,69351558,-,69351557	3	103		n.a.	0	0	1	False	False
ACTN1	69341033	chr14,69341020,69341055,-,69341033	50	56		n.a.	0	0	1	False	False
ACTN4	39221171	n.a.	0	528		chr19,39221163,39221172,+,39221171	13	0	2.11748e-26	False	True
ACTN4	39221144	chr19,39221141,39221172,+,39221144	508	20		n.a.	0	13	1.21367e-17	False	True
ACTN4	39191685	chr19,39191684,39191685,+,39191685	20	508		n.a.	0	13	1	False	False
ACTR10	58701508	chr14,58701507,58701521,+,58701508	115	0		chr14,58701507,58701515,+,58701508	5	0	1	True	False
ACTR1B	98272436	chr2,98272404,98272437,-,98272436	57	0		chr2,98272429,98272435,-,98272434	3	0	1	True	False
ACTR2	65498386	chr2,65498379,65498392,+,65498386	176	0		chr2,65498379,65498387,+,65498385	4	0	1	True	False
ACTR3	114715723	n.a.	0	87		chr2,114715717,114715723,+,114715723	3	0	8.51209e-06	False	False
ACTR3	114719128	chr2,114719127,114719128,+,114719128	72	15		n.a.	0	3	0.00694586	False	False
ACTR3	114716966	chr2,114716942,114716966,+,114716966	9	78		n.a.	0	3	1	False	False
ACTR3	114716174	chr2,114716173,114716174,+,114716174	3	84		n.a.	0	3	1	False	False
ACTR3	114716898	chr2,114716897,114716898,+,114716898	3	84		n.a.	0	3	1	False	False
ACTR3B	152552040	chr7,152552039,152552064,+,152552040	3	48		n.a.	0	0	1	False	False
ACTR3B	152551950	chr7,152551949,152551950,+,152551950	3	48		n.a.	0	0	1	False	False
ACTR3B	152552458	chr7,152552433,152552464,+,152552458	45	6		n.a.	0	0	1	False	False
ACTR6	100618202	chr12,100618198,100618203,+,100618202	21	0		chr12,100618201,100618202,+,100618202	3	0	1	True	False
ACTRT3	169485058	chr3,169485058,169485059,-,169485058	3	4		n.a.	0	0	1	False	False
ACTRT3	169485026	chr3,169485026,169485027,-,169485026	4	3		n.a.	0	0	1	False	False
ACVR1	158592961	chr2,158592961,158592981,-,158592961	17	0		n.a.	0	0	1	False	False
ACVR1B	52390861	chr12,52390860,52390863,+,52390861	12	0		n.a.	0	0	1	False	False
ACY1	52023211	chr3,52023185,52023217,+,52023211	12	0		n.a.	0	0	1	False	False
ACYP1	75519946	chr14,75519940,75519967,-,75519946	25	8		chr14,75519946,75519948,-,75519946	5	0	0.563216	True	False
ACYP1	75526473	chr14,75526469,75526474,-,75526473	8	25		n.a.	0	0	1	False	False
ACYP2	54532274	chr2,54532273,54532274,+,54532274	4	0		n.a.	0	0	1	False	False
ADA	43248164	chr20,43248164,43248165,-,43248164	6	0		n.a.	0	0	1	False	False
ADAL	43646095	chr15,43646094,43646102,+,43646095	3	0		n.a.	0	0	1	False	False
ADAM10	58887595	chr15,58887595,58887596,-,58887595	4	15		chr15,58887595,58887596,-,58887595	3	3	0.298498	True	False
ADAM10	58889211	chr15,58889211,58889212,-,58889211	3	16		n.a.	0	6	0.553913	False	False
ADAM10	58887642	chr15,58887642,58887651,-,58887642	8	11		chr15,58887642,58887650,-,58887649	3	3	1	True	False
ADAM10	58887405	chr15,58887405,58887406,-,58887405	4	15		n.a.	0	0	1	False	False
ADAM12	127700963	chr10,127700956,127700964,-,127700963	74	0		n.a.	0	0	1	False	False
ADAM15	155035252	chr1,155035246,155035253,+,155035252	14	0		chr1,155035249,155035254,+,155035252	8	0	1	True	False
ADAM17	9628590	chr2,9628590,9628619,-,9628590	4	3		n.a.	0	0	1	False	False
ADAM17	9628717	chr2,9628717,9628718,-,9628717	3	4		n.a.	0	0	1	False	False
ADAM19	156904313	chr5,156904313,156904320,-,156904313	7	0		n.a.	0	0	1	False	False
ADAM22	87810864	chr7,87810863,87810864,+,87810864	3	0		n.a.	0	0	1	False	False
ADAM9	38962519	chr8,38962512,38962521,+,38962519	327	30		chr8,38962518,38962522,+,38962520	7	0	1	True	False
ADAM9	38962421	chr8,38962419,38962429,+,38962421	25	332		n.a.	0	0	1	False	False
ADAM9	38962957	chr8,38962956,38962957,+,38962957	5	352		n.a.	0	0	1	False	False
ADAMTS1	28208732	chr21,28208732,28208736,-,28208732	4	0		n.a.	0	9	0.0013986	False	False
ADAMTS1	28217657	n.a.	0	4		chr21,28217639,28217666,-,28217657	9	0	0.0013986	False	False
ADAMTS8	130274820	chr11,130274815,130274821,-,130274820	3	0		n.a.	0	0	1	False	False
ADAR	154554545	n.a.	0	9		chr1,154554537,154554547,-,154554545	10	0	1.08251e-05	False	False
ADAR	154554768	chr1,154554768,154554772,-,154554768	6	3		n.a.	0	10	0.00309598	False	False
ADAR	154555472	chr1,154555472,154555473,-,154555472	3	6		n.a.	0	10	0.0866873	False	False
ADARB1	46600776	chr21,46600775,46600776,+,46600776	4	29		n.a.	0	0	1	False	False
ADARB1	46642496	chr21,46642495,46642502,+,46642496	29	4		n.a.	0	0	1	False	False
ADAT1	75630786	chr16,75630762,75630787,-,75630786	10	10		n.a.	0	0	1	False	False
ADAT1	75630878	chr16,75630878,75630879,-,75630878	10	10		n.a.	0	0	1	False	False
ADAT2	143748358	chr6,143748358,143748364,-,143748358	7	3		n.a.	0	0	1	False	False
ADAT2	143743970	chr6,143743970,143743976,-,143743970	3	7		n.a.	0	0	1	False	False
ADCK1	78400296	chr14,78400294,78400297,+,78400296	7	0		n.a.	0	0	1	False	False
ADCK3	227175223	chr1,227175222,227175246,+,227175223	18	0		n.a.	0	0	1	False	False
ADCY3	25042041	chr2,25042041,25042042,-,25042041	12	3		chr2,25042040,25042042,-,25042040	3	0	1	True	False
ADCY3	25042142	chr2,25042142,25042143,-,25042142	3	12		n.a.	0	0	1	False	False
ADCY6	49160000	chr12,49160000,49160001,-,49160000	10	0		n.a.	0	0	1	False	False
ADCY7	50352036	chr16,50352035,50352036,+,50352036	39	0		chr16,50352043,50352045,+,50352044	3	0	1	True	False
ADD1	2931788	chr4,2931787,2931788,+,2931788	6	0		n.a.	0	0	1	False	False
ADD3	111895322	chr10,111895301,111895322,+,111895322	33	0		chr10,111895321,111895322,+,111895322	4	0	1	True	False
ADH5	99993300	chr4,99993299,99993302,-,99993300	94	91		chr4,99993300,99993312,-,99993311	5	0	0.0603166	True	False
ADH5	99992133	chr4,99992132,99992134,-,99992133	86	99		n.a.	0	5	0.0647939	False	False
ADH5	100001173	chr4,100001173,100001174,-,100001173	5	180		n.a.	0	5	1	False	False
ADI1	3502040	chr2,3502034,3502041,-,3502040	21	9		n.a.	0	17	1.33504e-06	False	True
ADI1	3502225	n.a.	0	30		chr2,3502224,3502227,-,3502225	10	7	3.75584e-06	False	True
ADI1	3501695	chr2,3501695,3501696,-,3501695	4	26		chr2,3501690,3501696,-,3501695	7	10	0.0693704	True	False
ADI1	3501137	chr2,3501132,3501138,-,3501137	5	25		n.a.	0	17	0.143483	False	False
ADIPOR1	202909962	chr1,202909954,202909979,-,202909962	50	0		chr1,202909954,202909976,-,202909962	11	0	1	True	False
ADIPOR2	1897833	n.a.	0	0		chr12,1897832,1897838,+,1897833	3	0	1	False	False
ADK	76468310	n.a.	0	42		chr10,76468305,76468310,+,76468310	4	6	0.000775695	False	False
ADK	76468794	chr10,76468781,76468800,+,76468794	20	22		chr10,76468778,76468782,+,76468782	3	7	0.481525	True	False
ADK	76468215	chr10,76468214,76468215,+,76468215	5	37		n.a.	0	10	0.569328	False	False
ADK	76469058	chr10,76469048,76469058,+,76469058	4	38		n.a.	0	10	0.575953	False	False
ADK	76468451	chr10,76468450,76468459,+,76468451	10	32		chr10,76468457,76468459,+,76468459	3	7	0.69666	True	False
ADK	76468581	chr10,76468580,76468581,+,76468581	3	39		n.a.	0	10	1	False	False
ADM	10326696	n.a.	0	20		chr11,10326680,10326711,+,10326696	5	6	0.00271907	False	False
ADM	10328944	chr11,10328923,10328944,+,10328944	16	4		chr11,10328923,10328945,+,10328944	6	5	0.217497	True	False
ADM	10328705	chr11,10328704,10328705,+,10328705	4	16		n.a.	0	11	0.269347	False	False
ADNP	49510985	chr20,49510985,49510986,-,49510985	3	305		n.a.	0	5	1	False	False
ADNP	49506883	chr20,49506882,49506892,-,49506883	305	3		chr20,49506882,49506892,-,49506883	5	0	1	True	False
ADNP2	77897423	chr18,77897422,77897423,+,77897423	3	21		n.a.	0	0	1	False	False
ADNP2	77898227	chr18,77898224,77898228,+,77898227	21	3		n.a.	0	0	1	False	False
ADO	64568232	chr10,64568228,64568240,+,64568232	14	4		chr10,64568231,64568242,+,64568232	3	0	1	True	False
ADO	64567096	chr10,64567076,64567098,+,64567096	4	14		n.a.	0	0	1	False	False
ADPGK	73043710	chr15,73043710,73043732,-,73043710	88	0		chr15,73043709,73043711,-,73043710	4	0	1	True	False
ADPRHL1	114076261	chr13,114076259,114076262,-,114076261	5	0		n.a.	0	0	1	False	False
ADRA1B	159375840	chr5,159375839,159375840,+,159375840	5	0		n.a.	0	0	1	False	False
ADRA2A	112840541	chr10,112840540,112840570,+,112840541	41	0		n.a.	0	0	1	False	False
ADRM1	60883917	chr20,60883914,60883917,+,60883917	10	0		chr20,60883909,60883918,+,60883916	8	0	1	True	False
ADSL	40762559	chr22,40762558,40762574,+,40762559	17	15		chr22,40762546,40762574,+,40762559	9	0	0.0153799	True	False
ADSL	40765434	chr22,40765427,40765434,+,40765434	7	25		n.a.	0	9	0.314772	False	False
ADSL	40764630	chr22,40764629,40764630,+,40764630	3	29		n.a.	0	9	1	False	False
ADSL	40762648	chr22,40762636,40762650,+,40762648	5	27		n.a.	0	0	1	False	False
ADSS	244572153	chr1,244572150,244572155,-,244572153	116	27		n.a.	0	0	1	False	False
ADSS	244571797	chr1,244571797,244571798,-,244571797	27	116		n.a.	0	0	1	False	False
ADSSL1	105213646	chr14,105213641,105213662,+,105213646	5	0		n.a.	0	0	1	False	False
AEBP2	19673157	chr12,19673155,19673174,+,19673157	47	37		n.a.	0	0	1	False	False
AEBP2	19673039	chr12,19673038,19673041,+,19673039	37	47		n.a.	0	0	1	False	False
AEN	89175507	chr15,89175506,89175513,+,89175507	11	3		chr15,89175512,89175513,+,89175513	3	0	1	True	False
AEN	89177824	chr15,89177823,89177824,+,89177824	3	11		n.a.	0	0	1	False	False
AES	3052908	chr19,3052908,3052909,-,3052908	13	3		chr19,3052908,3052911,-,3052908	3	9	0.00609922	True	False
AES	3053160	chr19,3053147,3053161,-,3053160	3	13		chr19,3053159,3053180,-,3053160	9	3	0.00609922	True	False
AFAP1	7760612	chr4,7760612,7760613,-,7760612	85	13		n.a.	0	0	1	False	False
AFAP1	7760442	chr4,7760442,7760443,-,7760442	13	85		n.a.	0	0	1	False	False
AFF1	88012979	chr4,88012978,88012979,+,88012979	5	6		n.a.	0	0	1	False	False
AFF1	88057438	chr4,88057435,88057438,+,88057438	6	5		n.a.	0	0	1	False	False
AFF3	100163712	chr2,100163712,100163740,-,100163712	5	0		n.a.	0	0	1	False	False
AFF4	132211090	chr5,132211072,132211104,-,132211090	46	0		n.a.	0	0	1	False	False
AFG3L2	12328945	chr18,12328945,12328967,-,12328945	13	11		chr18,12328943,12328968,-,12328945	3	0	0.247863	True	False
AFG3L2	12329120	chr18,12329118,12329121,-,12329120	7	17		n.a.	0	0	1	False	False
AFG3L2	12329021	chr18,12329021,12329022,-,12329021	4	20		n.a.	0	0	1	False	False
AFMID	76204982	chr17,76204981,76204982,+,76204982	4	24		n.a.	0	3	1	False	False
AFMID	76203778	chr17,76203760,76203784,+,76203778	24	4		chr17,76203776,76203783,+,76203777	3	0	1	True	False
AGA	178352718	chr4,178352711,178352719,-,178352718	5	0		n.a.	0	0	1	False	False
AGAP1	237040304	chr2,237040302,237040304,+,237040304	3	0		n.a.	0	0	1	False	False
AGAP2-AS1	58122126	n.a.	0	0		chr12,58122121,58122126,+,58122126	3	0	1	False	False
AGAP3	150841524	chr7,150841521,150841524,+,150841524	33	0		chr7,150841521,150841522,+,150841522	4	0	1	True	False
AGBL3	134674437	chr7,134674431,134674437,+,134674437	8	0		n.a.	0	0	1	False	False
AGBL5	27293466	chr2,27293465,27293482,+,27293466	4	15		n.a.	0	0	1	False	False
AGBL5	27282401	chr2,27282400,27282401,+,27282401	15	4		n.a.	0	0	1	False	False
AGFG1	228419832	n.a.	0	82		chr2,228419831,228419841,+,228419832	5	0	2.70637e-08	False	True
AGFG1	228425930	chr2,228425926,228425939,+,228425930	65	17		n.a.	0	5	0.000712696	False	False
AGFG1	228399831	chr2,228399830,228399831,+,228399831	4	78		n.a.	0	5	1	False	False
AGFG1	228420639	chr2,228420638,228420640,+,228420639	13	69		n.a.	0	5	1	False	False
AGFG2	100163288	chr7,100163287,100163288,+,100163288	3	0		n.a.	0	0	1	False	False
AGGF1	76361035	chr5,76361018,76361035,+,76361035	22	7		n.a.	0	0	1	False	False
AGGF1	76359266	chr5,76359265,76359266,+,76359266	4	25		n.a.	0	0	1	False	False
AGGF1	76334305	chr5,76334304,76334305,+,76334305	3	26		n.a.	0	0	1	False	False
AGL	100389577	chr1,100389575,100389578,+,100389577	6	0		chr1,100389569,100389577,+,100389577	4	0	1	True	False
AGMAT	15900050	chr1,15900050,15900051,-,15900050	10	0		n.a.	0	0	1	False	False
AGO2	141541695	chr8,141541695,141541725,-,141541695	5	0		n.a.	0	0	1	False	False
AGO3	36521792	chr1,36521791,36521792,+,36521792	4	0		n.a.	0	0	1	False	False
AGPAT1	32135991	n.a.	0	0		chr6,32135988,32135992,-,32135991	5	0	1	False	False
AGPAT2	139567602	chr9,139567596,139567603,-,139567602	4	0		chr9,139567594,139567602,-,139567597	7	0	1	True	False
AGPAT3	45406416	chr21,45406410,45406430,+,45406416	27	3		n.a.	0	0	1	False	False
AGPAT3	45407014	chr21,45407013,45407014,+,45407014	3	27		n.a.	0	0	1	False	False
AGPAT4	161551060	chr6,161551059,161551061,-,161551060	3	0		n.a.	0	0	1	False	False
AGPAT5	6617185	chr8,6617184,6617185,+,6617185	3	27		chr8,6617183,6617185,+,6617185	5	0	0.000172503	True	False
AGPAT5	6618971	chr8,6618970,6618972,+,6618971	12	18		n.a.	0	0	1	False	False
AGPAT5	6619020	chr8,6619019,6619020,+,6619020	10	20		n.a.	0	0	1	False	False
AGPAT5	6615529	chr8,6615528,6615540,+,6615529	5	25		n.a.	0	0	1	False	False
AGPAT6	41482521	chr8,41482513,41482522,+,41482521	9	3		n.a.	0	0	1	False	False
AGPAT6	41479432	chr8,41479431,41479439,+,41479432	3	9		n.a.	0	0	1	False	False
AGPAT9	84527026	chr4,84527025,84527026,+,84527026	7	0		n.a.	0	0	1	False	False
AGPS	178404164	chr2,178404163,178404165,+,178404164	83	78		chr2,178404157,178404164,+,178404164	4	0	0.122673	True	False
AGPS	178403715	chr2,178403714,178403715,+,178403715	5	156		n.a.	0	4	1	False	False
AGPS	178408565	chr2,178408564,178408566,+,178408565	3	158		n.a.	0	0	1	False	False
AGPS	178403978	chr2,178403977,178403978,+,178403978	4	157		n.a.	0	0	1	False	False
AGPS	178406747	chr2,178406746,178406747,+,178406747	11	150		n.a.	0	0	1	False	False
AGPS	178403012	chr2,178403011,178403021,+,178403012	31	130		n.a.	0	0	1	False	False
AGPS	178405916	chr2,178405915,178405931,+,178405916	24	137		n.a.	0	0	1	False	False
AGRN	991493	chr1,991491,991494,+,991493	42	0		chr1,991490,991494,+,991493	4	0	1	True	False
AGT	230838284	chr1,230838284,230838285,-,230838284	3	0		n.a.	0	0	1	False	False
AGTPBP1	88161455	chr9,88161455,88161456,-,88161455	3	0		n.a.	0	0	1	False	False
AGTRAP	11810826	chr1,11810824,11810827,+,11810826	48	0		chr1,11810823,11810827,+,11810825	11	0	1	True	False
AHCTF1	247003846	chr1,247003841,247003847,-,247003846	4	3		n.a.	0	0	1	False	False
AHCTF1	247050863	chr1,247050863,247050881,-,247050863	3	4		n.a.	0	0	1	False	False
AHCY	32868076	chr20,32868075,32868077,-,32868076	16	28		chr20,32868075,32868077,-,32868076	8	0	0.000977321	True	False
AHCY	32868228	chr20,32868228,32868229,-,32868228	20	24		n.a.	0	8	0.0174409	False	False
AHCY	32868120	chr20,32868120,32868121,-,32868120	8	36		n.a.	0	8	0.329977	False	False
AHCYL1	110566355	chr1,110566353,110566364,+,110566355	28	0		chr1,110566347,110566364,+,110566364	12	0	1	True	False
AHDC1	27860995	chr1,27860988,27860996,-,27860995	3	0		n.a.	0	0	1	False	False
AHNAK	62283375	chr11,62283374,62283382,-,62283375	285	23		chr11,62283374,62283400,-,62283375	10	0	1	True	False
AHNAK	62283465	chr11,62283465,62283466,-,62283465	17	291		n.a.	0	0	1	False	False
AHNAK	62286648	chr11,62286648,62286649,-,62286648	6	302		n.a.	0	0	1	False	False
AHNAK2	105403591	chr14,105403591,105403592,-,105403591	5	0		n.a.	0	0	1	False	False
AHR	17385770	chr7,17385769,17385774,+,17385770	8	0		n.a.	0	3	0.00606061	False	False
AHR	17385388	n.a.	0	8		chr7,17385363,17385394,+,17385388	3	0	0.00606061	False	False
AHRR	387775	n.a.	0	28		chr5,387774,387782,+,387775	3	0	0.000222469	False	False
AHRR	438365	chr5,438364,438394,+,438365	28	0		n.a.	0	3	0.000222469	False	False
AHSA1	77935808	chr14,77935807,77935808,+,77935808	20	0		chr14,77935792,77935816,+,77935808	11	0	1	True	False
AHSA2	61414053	chr2,61414046,61414058,+,61414053	47	4		n.a.	0	0	1	False	False
AHSA2	61414282	chr2,61414281,61414282,+,61414282	4	47		n.a.	0	0	1	False	False
AIFM1	129263345	chrX,129263340,129263365,-,129263345	45	0		chrX,129263340,129263346,-,129263345	6	0	1	True	False
AIFM2	71872032	chr10,71872032,71872033,-,71872032	13	3		n.a.	0	0	1	False	False
AIFM2	71873737	chr10,71873737,71873738,-,71873737	3	13		n.a.	0	0	1	False	False
AIG1	143382732	chr6,143382730,143382737,+,143382732	20	16		n.a.	0	0	1	False	False
AIG1	143661440	chr6,143661439,143661440,+,143661440	6	30		n.a.	0	0	1	False	False
AIG1	143661156	chr6,143661151,143661156,+,143661156	4	32		n.a.	0	0	1	False	False
AIG1	143661351	chr6,143661350,143661351,+,143661351	3	33		n.a.	0	0	1	False	False
AIG1	143511728	chr6,143511726,143511728,+,143511728	3	33		n.a.	0	0	1	False	False
AIM1	107018320	chr6,107018319,107018320,+,107018320	4	0		n.a.	0	0	1	False	False
AIMP1	107268919	n.a.	0	33		chr4,107268918,107268925,+,107268919	3	0	0.000140056	False	False
AIMP1	107270379	chr4,107270377,107270385,+,107270379	17	16		n.a.	0	3	0.230952	False	False
AIMP1	107269649	chr4,107269648,107269649,+,107269649	11	22		n.a.	0	3	0.537815	False	False
AIMP1	107268865	chr4,107268864,107268865,+,107268865	5	28		n.a.	0	3	1	False	False
AIMP2	6056643	n.a.	0	61		chr7,6056632,6056649,+,6056643	48	10	9.88233e-24	False	True
AIMP2	6063460	chr7,6063444,6063466,+,6063460	61	0		chr7,6063458,6063465,+,6063465	10	48	9.88233e-24	True	True
AIP	67258575	chr11,67258570,67258579,+,67258575	7	0		chr11,67258573,67258576,+,67258575	8	0	1	True	False
AJUBA	23440386	chr14,23440386,23440414,-,23440386	8	55		n.a.	0	7	1	False	False
AJUBA	23441025	chr14,23441025,23441030,-,23441025	55	8		chr14,23441023,23441030,-,23441025	7	0	1	True	False
AK1	130630120	chr9,130630120,130630122,-,130630120	22	0		chr9,130630118,130630127,-,130630121	8	7	0.000625032	True	False
AK1	130628770	n.a.	0	22		chr9,130628770,130628772,-,130628770	4	11	0.0206677	False	False
AK1	130639872	n.a.	0	22		chr9,130639872,130639885,-,130639872	3	12	0.0585586	False	False
AK2	33474484	chr1,33474479,33474486,-,33474484	127	64		n.a.	0	16	8.99664e-08	False	True
AK2	33475521	n.a.	0	191		chr1,33475518,33475523,-,33475521	4	12	2.44941e-05	False	False
AK2	33478646	chr1,33478640,33478651,-,33478646	47	144		chr1,33478645,33478647,-,33478646	12	4	7.93498e-05	True	False
AK2	33473590	chr1,33473577,33473599,-,33473590	13	178		n.a.	0	16	0.604891	False	False
AK2	33478692	chr1,33478692,33478693,-,33478692	4	187		n.a.	0	16	1	False	False
AK3	4712180	chr9,4712180,4712184,-,4712180	3	49		n.a.	0	0	1	False	False
AK3	4711157	chr9,4711157,4711167,-,4711157	33	19		n.a.	0	0	1	False	False
AK3	4709559	chr9,4709559,4709560,-,4709559	10	42		n.a.	0	0	1	False	False
AK3	4711297	chr9,4711297,4711311,-,4711297	6	46		n.a.	0	0	1	False	False
AK4	65697827	chr1,65697822,65697832,+,65697827	13	0		n.a.	0	0	1	False	False
AK5	77948732	n.a.	0	3		chr1,77948730,77948732,+,77948732	3	0	0.1	False	False
AK5	78025651	chr1,78025650,78025651,+,78025651	3	0		n.a.	0	3	0.1	False	False
AK6	68647554	n.a.	0	0		chr5,68647554,68647556,-,68647554	5	0	1	False	False
AK9	109952912	chr6,109952901,109952913,-,109952912	6	0		n.a.	0	0	1	False	False
AKAP1	55198710	chr17,55198700,55198710,+,55198710	20	0		n.a.	0	0	1	False	False
AKAP10	19808082	chr17,19808078,19808083,-,19808082	16	9		n.a.	0	0	1	False	False
AKAP10	19807910	chr17,19807910,19807911,-,19807910	4	21		n.a.	0	0	1	False	False
AKAP10	19807790	chr17,19807790,19807791,-,19807790	5	20		n.a.	0	0	1	False	False
AKAP11	42897394	chr13,42897393,42897404,+,42897394	10	0		chr13,42897393,42897394,+,42897394	3	0	1	True	False
AKAP12	151677909	chr6,151677904,151677910,+,151677909	51	11		n.a.	0	0	1	False	False
AKAP12	151673345	chr6,151673344,151673345,+,151673345	5	57		n.a.	0	0	1	False	False
AKAP12	151679676	chr6,151679668,151679676,+,151679676	6	56		n.a.	0	0	1	False	False
AKAP13	86032117	chr15,86032116,86032117,+,86032117	3	0		n.a.	0	0	1	False	False
AKAP7	131604674	chr6,131604672,131604676,+,131604674	8	0		n.a.	0	0	1	False	False
AKAP8	15490523	n.a.	0	4		chr19,15490523,15490526,-,15490523	3	0	0.0285714	False	False
AKAP8	15465445	chr19,15465445,15465446,-,15465445	4	0		n.a.	0	3	0.0285714	False	False
AKAP9	91739985	chr7,91739978,91739986,+,91739985	6	0		n.a.	0	0	1	False	False
AKIP1	8941098	chr11,8941094,8941098,+,8941098	6	0		chr11,8941095,8941099,+,8941096	4	5	0.043956	True	False
AKIP1	8941625	n.a.	0	6		chr11,8941624,8941626,+,8941625	5	4	0.043956	False	False
AKIRIN1	39471563	chr1,39471554,39471564,+,39471563	72	8		chr1,39471554,39471558,+,39471558	3	0	1	True	False
AKIRIN1	39471736	chr1,39471730,39471737,+,39471736	8	72		n.a.	0	0	1	False	False
AKIRIN2	88384580	chr6,88384580,88384581,-,88384580	10	41		n.a.	0	0	1	False	False
AKIRIN2	88384645	chr6,88384645,88384646,-,88384645	30	21		n.a.	0	0	1	False	False
AKIRIN2	88384976	chr6,88384970,88384977,-,88384976	11	40		n.a.	0	0	1	False	False
AKR1A1	46035721	chr1,46035719,46035722,+,46035721	38	0		chr1,46035719,46035724,+,46035722	9	0	1	True	False
AKR1B1	134126541	chr7,134126541,134126542,-,134126541	3	24		n.a.	0	6	1	False	False
AKR1B1	134127106	chr7,134127101,134127107,-,134127106	24	3		chr7,134127106,134127111,-,134127106	6	0	1	True	False
AKR1C3	5149874	chr10,5149872,5149904,+,5149874	64	0		chr10,5149871,5149883,+,5149874	39	0	1	True	False
AKR1E2	4889535	chr10,4889534,4889535,+,4889535	3	0		n.a.	0	0	1	False	False
AKR7A2	19630464	chr1,19630464,19630493,-,19630464	54	0		chr1,19630463,19630471,-,19630465	5	0	1	True	False
AKT1	105235689	chr14,105235689,105235690,-,105235689	5	0		chr14,105235688,105235690,-,105235689	5	0	1	True	False
AKT1S1	50372300	chr19,50372300,50372304,-,50372300	11	0		chr19,50372298,50372301,-,50372300	3	0	1	True	False
AKT2	40737013	chr19,40736996,40737014,-,40737013	3	9		n.a.	0	0	1	False	False
AKT2	40738243	chr19,40738236,40738245,-,40738243	9	3		n.a.	0	0	1	False	False
ALAD	116148594	chr9,116148589,116148595,-,116148594	85	0		n.a.	0	0	1	False	False
ALAS1	52248321	chr3,52248303,52248321,+,52248321	55	0		chr3,52248320,52248344,+,52248321	3	0	1	True	False
ALCAM	105295744	chr3,105295714,105295744,+,105295744	3	0		n.a.	0	0	1	False	False
ALDH16A1	49973889	chr19,49973888,49973889,+,49973889	5	6		n.a.	0	0	1	False	False
ALDH16A1	49974305	chr19,49974285,49974306,+,49974305	6	5		n.a.	0	0	1	False	False
ALDH18A1	97365702	chr10,97365695,97365703,-,97365702	7	0		n.a.	0	0	1	False	False
ALDH1A2	58245628	chr15,58245628,58245629,-,58245628	5	0		n.a.	0	0	1	False	False
ALDH1A3	101456830	chr15,101456829,101456830,+,101456830	4	0		n.a.	0	0	1	False	False
ALDH1B1	38397935	chr9,38397934,38397952,+,38397935	25	30		n.a.	0	0	1	False	False
ALDH1B1	38398276	chr9,38398275,38398276,+,38398276	11	44		n.a.	0	0	1	False	False
ALDH1B1	38398656	chr9,38398655,38398662,+,38398656	14	41		n.a.	0	0	1	False	False
ALDH1B1	38397976	chr9,38397975,38397976,+,38397976	5	50		n.a.	0	0	1	False	False
ALDH2	112247788	chr12,112247782,112247789,+,112247788	43	0		n.a.	0	0	1	False	False
ALDH3A1	19641303	chr17,19641303,19641304,-,19641303	6	0		n.a.	0	0	1	False	False
ALDH3A2	19579056	chr17,19579055,19579060,+,19579056	36	63		chr17,19579055,19579056,+,19579056	5	0	0.00814895	True	False
ALDH3A2	19580702	chr17,19580701,19580725,+,19580702	31	68		n.a.	0	5	0.318609	False	False
ALDH3A2	19580908	chr17,19580884,19580908,+,19580908	22	77		n.a.	0	5	0.581576	False	False
ALDH3A2	19580780	chr17,19580773,19580780,+,19580780	4	95		n.a.	0	0	1	False	False
ALDH3A2	19580958	chr17,19580957,19580960,+,19580958	6	93		n.a.	0	0	1	False	False
ALDH3B1	67783175	chr11,67783174,67783175,+,67783175	4	563		n.a.	0	4	1	False	False
ALDH3B1	67796742	chr11,67796741,67796744,+,67796742	563	4		chr11,67796740,67796743,+,67796742	4	0	1	True	False
ALDH4A1	19209059	chr1,19209055,19209076,-,19209059	8	0		n.a.	0	0	1	False	False
ALDH5A1	24537435	chr6,24537417,24537435,+,24537435	4	0		n.a.	0	0	1	False	False
ALDH6A1	74525195	chr14,74525195,74525196,-,74525195	5	0		n.a.	0	0	1	False	False
ALDH7A1	125880449	chr5,125880449,125880462,-,125880449	10	103		chr5,125880449,125880464,-,125880449	5	0	1.71636e-05	True	False
ALDH7A1	125878924	chr5,125878924,125878925,-,125878924	95	18		n.a.	0	5	0.00019232	False	False
ALDH7A1	125880572	chr5,125880549,125880573,-,125880572	5	108		n.a.	0	5	1	False	False
ALDH7A1	125877130	chr5,125877130,125877131,-,125877130	3	110		n.a.	0	5	1	False	False
ALDH9A1	165631453	chr1,165631452,165631479,-,165631453	8	0		chr1,165631449,165631462,-,165631453	14	0	1	True	False
ALDOA	30077154	n.a.	0	546		chr16,30077153,30077172,+,30077154	3	35	0.000255437	False	False
ALDOA	30081735	chr16,30081704,30081742,+,30081735	546	0		chr16,30081727,30081735,+,30081735	35	3	0.000255437	True	False
ALDOC	26900144	chr17,26900144,26900145,-,26900144	9	0		n.a.	0	0	1	False	False
ALG1	5137379	chr16,5137374,5137379,+,5137379	5	11		n.a.	0	0	1	False	False
ALG1	5135045	chr16,5135043,5135046,+,5135045	11	5		n.a.	0	0	1	False	False
ALG10	34181230	chr12,34181229,34181230,+,34181230	3	0		n.a.	0	0	1	False	False
ALG10B	38723521	chr12,38723520,38723521,+,38723521	37	0		n.a.	0	0	1	False	False
ALG11	52599030	chr13,52599025,52599031,+,52599030	6	0		n.a.	0	0	1	False	False
ALG12	50296866	chr22,50296857,50296875,-,50296866	8	0		n.a.	0	0	1	False	False
ALG13	110931251	chrX,110931250,110931251,+,110931251	3	25		n.a.	0	0	1	False	False
ALG13	111003873	chrX,111003872,111003874,+,111003873	4	24		n.a.	0	0	1	False	False
ALG13	110932026	chrX,110932016,110932027,+,110932026	17	11		n.a.	0	0	1	False	False
ALG13	110931317	chrX,110931304,110931317,+,110931317	4	24		n.a.	0	0	1	False	False
ALG14	95448367	chr1,95448360,95448368,-,95448367	16	41		chr1,95448367,95448369,-,95448367	3	0	0.0283168	True	False
ALG14	95448298	chr1,95448298,95448300,-,95448298	41	16		n.a.	0	0	1	False	False
ALG3	183960213	chr3,183960213,183960214,-,183960213	12	0		chr3,183960212,183960214,-,183960213	6	0	1	True	False
ALG5	37523976	n.a.	0	65		chr13,37523976,37523987,-,37523976	4	0	1.15674e-06	False	True
ALG5	37523996	chr13,37523974,37523998,-,37523996	65	0		n.a.	0	4	1.15674e-06	False	True
ALG6	63847525	chr1,63847524,63847525,+,63847525	3	4		n.a.	0	0	1	False	False
ALG6	63902870	chr1,63902869,63902870,+,63902870	4	3		n.a.	0	0	1	False	False
ALG8	77811994	chr11,77811980,77811996,-,77811994	87	3		chr11,77811992,77812004,-,77811992	4	0	1	True	False
ALG8	77815027	chr11,77815027,77815028,-,77815027	3	87		n.a.	0	0	1	False	False
ALG9	111667234	chr11,111667234,111667235,-,111667234	3	0		n.a.	0	0	1	False	False
ALKBH2	109525994	chr12,109525994,109525995,-,109525994	5	0		n.a.	0	0	1	False	False
ALKBH3	43941824	chr11,43941816,43941825,+,43941824	12	0		n.a.	0	0	1	False	False
ALKBH5	18113266	chr17,18113254,18113266,+,18113266	26	0		chr17,18113258,18113266,+,18113266	4	0	1	True	False
ALKBH7	6375041	chr19,6375039,6375041,+,6375041	9	0		n.a.	0	0	1	False	False
ALMS1	73718682	chr2,73718681,73718682,+,73718682	3	7		n.a.	0	0	1	False	False
ALMS1	73836843	chr2,73836842,73836844,+,73836843	7	3		n.a.	0	0	1	False	False
ALPL	21904890	chr1,21904864,21904903,+,21904890	42	0		n.a.	0	0	1	False	False
ALS2	202624178	chr2,202624178,202624179,-,202624178	6	0		n.a.	0	0	1	False	False
ALX1	85695557	chr12,85695556,85695557,+,85695557	3	5		chr12,85695556,85695561,+,85695560	6	0	0.030969	True	False
ALX1	85695431	chr12,85695430,85695431,+,85695431	5	3		n.a.	0	0	1	False	False
ALYREF	79845721	chr17,79845712,79845741,-,79845721	901	0		chr17,79845713,79845726,-,79845713	5	0	1	True	False
AMBRA1	46417964	chr11,46417964,46417965,-,46417964	17	0		n.a.	0	0	1	False	False
AMD1	111216906	chr6,111216883,111216921,+,111216906	30	21		chr6,111216883,111216913,+,111216912	5	3	1	True	False
AMD1	111215384	chr6,111215368,111215384,+,111215384	21	30		chr6,111215371,111215384,+,111215384	3	5	1	True	False
AMFR	56395365	chr16,56395360,56395366,-,56395365	317	14		n.a.	0	0	1	False	False
AMFR	56395478	chr16,56395478,56395479,-,56395478	14	317		n.a.	0	0	1	False	False
AMIGO1	110046800	chr1,110046800,110046811,-,110046800	12	0		n.a.	0	0	1	False	False
AMIGO2	47470246	chr12,47470246,47470251,-,47470246	9	12		n.a.	0	0	1	False	False
AMIGO2	47470282	chr12,47470282,47470293,-,47470282	12	9		n.a.	0	0	1	False	False
AMMECR1	109437415	chrX,109437415,109437416,-,109437415	4	0		n.a.	0	0	1	False	False
AMOTL1	94609830	chr11,94609829,94609836,+,94609830	5	7		n.a.	0	0	1	False	False
AMOTL1	94607103	chr11,94607102,94607103,+,94607103	7	5		n.a.	0	0	1	False	False
AMOTL2	134074705	chr3,134074705,134074717,-,134074705	4	0		chr3,134074705,134074717,-,134074705	3	0	1	True	False
AMPD2	110174672	n.a.	0	14		chr1,110174671,110174676,+,110174672	3	0	0.00147059	False	False
AMPD2	110174654	chr1,110174653,110174677,+,110174654	14	0		n.a.	0	3	0.00147059	False	False
AMPD3	10528666	chr11,10528665,10528672,+,10528666	3	0		n.a.	0	0	1	False	False
AMZ2	66253220	chr17,66253214,66253220,+,66253220	3	0		n.a.	0	0	1	False	False
ANAPC1	112525219	chr2,112525215,112525222,-,112525219	33	0		n.a.	0	0	1	False	False
ANAPC10	145984354	chr4,145984354,145984355,-,145984354	3	10		n.a.	0	0	1	False	False
ANAPC10	145915734	chr4,145915734,145915735,-,145915734	10	3		n.a.	0	0	1	False	False
ANAPC11	79858132	chr17,79858130,79858132,+,79858132	6	12		chr17,79858123,79858136,+,79858130	19	0	1.00211e-05	True	False
ANAPC11	79858163	chr17,79858162,79858166,+,79858163	5	13		n.a.	0	19	0.019656	False	False
ANAPC11	79858230	chr17,79858229,79858230,+,79858230	7	11		n.a.	0	0	1	False	False
ANAPC13	134196548	n.a.	0	38		chr3,134196548,134196570,-,134196548	7	0	2.20363e-08	False	True
ANAPC13	134196569	chr3,134196548,134196570,-,134196569	22	16		n.a.	0	7	0.00916052	False	False
ANAPC13	134196712	chr3,134196712,134196713,-,134196712	11	27		n.a.	0	7	0.168127	False	False
ANAPC13	134196585	chr3,134196585,134196586,-,134196585	5	33		n.a.	0	7	0.577081	False	False
ANAPC15	71820634	chr11,71820634,71820636,-,71820634	6	0		chr11,71820629,71820636,-,71820634	5	0	1	True	False
ANAPC16	73993562	chr10,73993561,73993562,+,73993562	11	40		n.a.	0	0	1	False	False
ANAPC16	73993515	chr10,73993507,73993515,+,73993515	3	48		n.a.	0	0	1	False	False
ANAPC16	73983912	chr10,73983911,73983912,+,73983912	5	46		n.a.	0	0	1	False	False
ANAPC16	73993057	chr10,73993037,73993057,+,73993057	22	29		n.a.	0	0	1	False	False
ANAPC16	73995618	chr10,73995616,73995621,+,73995618	10	41		n.a.	0	0	1	False	False
ANAPC4	25420121	chr4,25420119,25420121,+,25420121	7	0		n.a.	0	0	1	False	False
ANAPC5	121746052	chr12,121746052,121746054,-,121746052	8	12		n.a.	0	5	0.139921	False	False
ANAPC5	121746161	chr12,121746151,121746162,-,121746161	12	8		chr12,121746160,121746162,-,121746161	5	0	0.139921	True	False
ANAPC7	110813281	chr12,110813275,110813289,-,110813281	26	21		n.a.	0	0	1	False	False
ANAPC7	110811249	chr12,110811249,110811250,-,110811249	7	40		n.a.	0	0	1	False	False
ANAPC7	110811284	chr12,110811284,110811290,-,110811284	11	36		n.a.	0	0	1	False	False
ANAPC7	110811613	chr12,110811613,110811614,-,110811613	3	44		n.a.	0	0	1	False	False
ANG	21162342	chr14,21162340,21162342,+,21162342	3	0		n.a.	0	0	1	False	False
ANGEL2	213165801	chr1,213165801,213165807,-,213165801	6	7		n.a.	0	0	1	False	False
ANGEL2	213168098	chr1,213168098,213168103,-,213168098	7	6		n.a.	0	0	1	False	False
ANKAR	190555032	chr2,190555031,190555032,+,190555032	3	3		n.a.	0	0	1	False	False
ANKAR	190571777	chr2,190571776,190571777,+,190571777	3	3		n.a.	0	0	1	False	False
ANKFY1	4067120	chr17,4067120,4067121,-,4067120	3	18		n.a.	0	0	1	False	False
ANKFY1	4118986	chr17,4118986,4118987,-,4118986	3	18		n.a.	0	0	1	False	False
ANKFY1	4067200	chr17,4067196,4067223,-,4067200	15	6		n.a.	0	0	1	False	False
ANKH	14709362	chr5,14709361,14709363,-,14709362	35	26		n.a.	0	0	1	False	False
ANKH	14711176	chr5,14711175,14711177,-,14711176	3	58		n.a.	0	0	1	False	False
ANKH	14704909	chr5,14704909,14704910,-,14704909	4	57		n.a.	0	0	1	False	False
ANKH	14707823	chr5,14707817,14707824,-,14707823	4	57		n.a.	0	0	1	False	False
ANKH	14709946	chr5,14709929,14709947,-,14709946	8	53		n.a.	0	0	1	False	False
ANKH	14709862	chr5,14709862,14709871,-,14709862	7	54		n.a.	0	0	1	False	False
ANKHD1	139919435	chr5,139919434,139919438,+,139919435	4	0		n.a.	0	0	1	False	False
ANKIB1	92030692	chr7,92030674,92030697,+,92030692	13	0		chr7,92030689,92030704,+,92030704	5	0	1	True	False
ANKLE2	133302255	chr12,133302255,133302256,-,133302255	14	12		chr12,133302255,133302257,-,133302256	3	0	0.246305	True	False
ANKLE2	133302976	chr12,133302950,133302977,-,133302976	3	23		n.a.	0	3	1	False	False
ANKLE2	133303713	chr12,133303694,133303714,-,133303713	9	17		n.a.	0	0	1	False	False
ANKMY2	16639406	chr7,16639406,16639409,-,16639406	8	0		n.a.	0	0	1	False	False
ANKRA2	72848161	chr5,72848161,72848162,-,72848161	3	14		n.a.	0	0	1	False	False
ANKRA2	72855083	chr5,72855080,72855089,-,72855083	6	11		n.a.	0	0	1	False	False
ANKRA2	72858250	chr5,72858244,72858251,-,72858250	5	12		n.a.	0	0	1	False	False
ANKRA2	72856892	chr5,72856892,72856893,-,72856892	3	14		n.a.	0	0	1	False	False
ANKRD10	111531001	chr13,111531001,111531002,-,111531001	3	62		n.a.	0	3	1	False	False
ANKRD10	111545064	chr13,111545041,111545065,-,111545064	56	9		chr13,111545045,111545066,-,111545065	3	0	1	True	False
ANKRD10	111530888	chr13,111530888,111530889,-,111530888	3	62		n.a.	0	0	1	False	False
ANKRD10	111549489	chr13,111549489,111549490,-,111549489	3	62		n.a.	0	0	1	False	False
ANKRD11	89353073	chr16,89353073,89353075,-,89353073	6	9		n.a.	0	0	1	False	False
ANKRD11	89334035	chr16,89334022,89334036,-,89334035	9	6		n.a.	0	0	1	False	False
ANKRD13A	110477233	chr12,110477230,110477233,+,110477233	85	0		chr12,110477231,110477235,+,110477232	3	0	1	True	False
ANKRD13C	70727783	chr1,70727782,70727793,-,70727783	17	9		n.a.	0	0	1	False	False
ANKRD13C	70726913	chr1,70726913,70726914,-,70726913	3	23		n.a.	0	0	1	False	False
ANKRD13C	70724687	chr1,70724687,70724688,-,70724687	6	20		n.a.	0	0	1	False	False
ANKRD13D	67069935	chr11,67069934,67069955,+,67069935	14	0		n.a.	0	0	1	False	False
ANKRD17	73941406	chr4,73941404,73941408,-,73941406	61	12		n.a.	0	0	1	False	False
ANKRD17	73941548	chr4,73941548,73941551,-,73941548	6	67		n.a.	0	0	1	False	False
ANKRD17	73964104	chr4,73964104,73964105,-,73964104	3	70		n.a.	0	0	1	False	False
ANKRD17	73959539	chr4,73959539,73959540,-,73959539	3	70		n.a.	0	0	1	False	False
ANKRD27	33134260	n.a.	0	8		chr19,33134260,33134262,-,33134260	4	0	0.0020202	False	False
ANKRD27	33087907	chr19,33087907,33087915,-,33087907	8	0		n.a.	0	4	0.0020202	False	False
ANKRD28	15710280	chr3,15710273,15710283,-,15710280	3	32		n.a.	0	0	1	False	False
ANKRD28	15710112	chr3,15710107,15710117,-,15710112	32	3		n.a.	0	0	1	False	False
ANKRD29	21228361	chr18,21228361,21228377,-,21228361	5	0		n.a.	0	0	1	False	False
ANKRD30BL	133012584	n.a.	0	0		chr2,133012565,133012591,-,133012584	7	726	1	False	False
ANKRD30BL	133015199	n.a.	0	0		chr2,133015171,133015224,-,133015199	26	707	1	False	False
ANKRD30BL	133011921	n.a.	0	0		chr2,133011920,133011924,-,133011921	36	697	1	False	False
ANKRD30BL	133012729	n.a.	0	0		chr2,133012729,133012740,-,133012729	4	729	1	False	False
ANKRD30BL	133010724	n.a.	0	0		chr2,133010720,133010731,-,133010724	649	84	1	False	False
ANKRD30BL	133012845	n.a.	0	0		chr2,133012843,133012854,-,133012845	5	728	1	False	False
ANKRD30BL	133012929	n.a.	0	0		chr2,133012929,133012946,-,133012929	6	727	1	False	False
ANKRD32	93987549	n.a.	0	266		chr5,93987548,93987552,+,93987549	4	8	2.03259e-06	False	True
ANKRD32	93989045	n.a.	0	266		chr5,93989036,93989045,+,93989045	4	8	2.03259e-06	False	True
ANKRD32	94031355	chr5,94031354,94031361,+,94031355	235	31		chr5,94031352,94031360,+,94031355	4	8	2.47397e-05	True	False
ANKRD32	94033442	chr5,94033440,94033444,+,94033442	22	244		n.a.	0	12	0.607666	False	False
ANKRD32	94033310	chr5,94033309,94033325,+,94033310	5	261		n.a.	0	12	1	False	False
ANKRD32	94031817	chr5,94031816,94031824,+,94031817	4	262		n.a.	0	12	1	False	False
ANKRD39	97513778	chr2,97513778,97513779,-,97513778	3	0		n.a.	0	0	1	False	False
ANKRD40	48770560	chr17,48770560,48770562,-,48770560	3	6		chr17,48770552,48770560,-,48770552	3	0	0.181818	True	False
ANKRD40	48772204	chr17,48772204,48772214,-,48772204	6	3		n.a.	0	0	1	False	False
ANKRD42	82926242	chr11,82926237,82926242,+,82926242	3	0		n.a.	0	0	1	False	False
ANKRD44	197851399	chr2,197851388,197851400,-,197851399	6	0		n.a.	0	0	1	False	False
ANKRD49	94232742	n.a.	0	0		chr11,94232737,94232742,+,94232742	3	0	1	False	False
ANKRD50	125588481	chr4,125588481,125588482,-,125588481	4	17		n.a.	0	0	1	False	False
ANKRD50	125585641	chr4,125585641,125585646,-,125585641	11	10		n.a.	0	0	1	False	False
ANKRD50	125588155	chr4,125588155,125588175,-,125588155	6	15		n.a.	0	0	1	False	False
ANKRD52	56632004	chr12,56632004,56632005,-,56632004	32	0		n.a.	0	0	1	False	False
ANKRD54	38226863	chr22,38226863,38226869,-,38226863	43	0		n.a.	0	0	1	False	False
ANKRD9	102973183	chr14,102973180,102973184,-,102973183	11	4		n.a.	0	0	1	False	False
ANKRD9	102973241	chr14,102973241,102973242,-,102973241	4	11		n.a.	0	0	1	False	False
ANKS1A	35056681	chr6,35056680,35056681,+,35056681	3	5		n.a.	0	0	1	False	False
ANKS1A	35059189	chr6,35059182,35059189,+,35059189	5	3		n.a.	0	0	1	False	False
ANKS6	101494292	chr9,101494292,101494293,-,101494292	17	16		n.a.	0	0	1	False	False
ANKS6	101545854	chr9,101545854,101545856,-,101545854	16	17		n.a.	0	0	1	False	False
ANLN	36493050	chr7,36493049,36493051,+,36493050	7	168		n.a.	0	9	1	False	False
ANLN	36493270	chr7,36493269,36493278,+,36493270	3	172		n.a.	0	9	1	False	False
ANLN	36493399	chr7,36493392,36493400,+,36493399	165	10		chr7,36493392,36493400,+,36493394	9	0	1	True	False
ANO10	43407842	chr3,43407819,43407849,-,43407842	4	0		n.a.	0	0	1	False	False
ANO6	45826128	chr12,45826125,45826132,+,45826128	384	0		n.a.	0	0	1	False	False
ANO8	17434033	chr19,17434033,17434056,-,17434033	4	0		n.a.	0	0	1	False	False
ANP32A	69072213	n.a.	0	70		chr15,69072213,69072215,-,69072213	4	7	0.000198348	False	False
ANP32A	69071249	chr15,69071242,69071250,-,69071249	56	14		chr15,69071244,69071250,-,69071249	4	7	0.00529582	True	False
ANP32A	69070876	chr15,69070872,69070879,-,69070876	10	60		chr15,69070871,69070880,-,69070879	3	8	0.371204	True	False
ANP32A	69070931	chr15,69070931,69070932,-,69070931	4	66		n.a.	0	11	1	False	False
ANP32B	100778076	chr9,100778075,100778104,+,100778076	84	31		chr9,100778087,100778099,+,100778088	5	0	0.325748	True	False
ANP32B	100778223	chr9,100778201,100778230,+,100778223	27	88		n.a.	0	5	0.586349	False	False
ANP32B	100774872	chr9,100774871,100774879,+,100774872	4	111		n.a.	0	5	1	False	False
ANP32E	150192698	chr1,150192698,150192699,-,150192698	44	98		n.a.	0	3	0.553492	False	False
ANP32E	150190726	chr1,150190718,150190727,-,150190726	98	44		chr1,150190718,150190722,-,150190718	3	0	0.553492	True	False
ANPEP	90328127	chr15,90328127,90328132,-,90328127	11	0		n.a.	0	0	1	False	False
ANTXR1	69476459	n.a.	0	37		chr2,69476457,69476459,+,69476459	3	0	0.000101215	False	False
ANTXR1	69373534	chr2,69373533,69373560,+,69373534	17	20		n.a.	0	3	0.248077	False	False
ANTXR1	69475377	chr2,69475376,69475378,+,69475377	6	31		n.a.	0	3	1	False	False
ANTXR1	69373495	chr2,69373487,69373495,+,69373495	6	31		n.a.	0	3	1	False	False
ANTXR1	69476194	chr2,69476193,69476194,+,69476194	5	32		n.a.	0	3	1	False	False
ANTXR1	69472926	chr2,69472925,69472926,+,69472926	3	34		n.a.	0	3	1	False	False
ANXA1	75785307	chr9,75785303,75785309,+,75785307	266	7		chr9,75785295,75785309,+,75785307	30	0	1	True	False
ANXA1	75785227	chr9,75785226,75785227,+,75785227	7	266		n.a.	0	0	1	False	False
ANXA11	81915346	chr10,81915346,81915355,-,81915346	12	35		chr10,81915345,81915356,-,81915345	4	0	0.00728291	True	False
ANXA11	81915237	chr10,81915225,81915247,-,81915237	9	38		n.a.	0	4	1	False	False
ANXA11	81915301	chr10,81915272,81915322,-,81915301	17	30		n.a.	0	0	1	False	False
ANXA11	81916756	chr10,81916756,81916757,-,81916756	5	42		n.a.	0	0	1	False	False
ANXA11	81914887	chr10,81914887,81914888,-,81914887	4	43		n.a.	0	0	1	False	False
ANXA2	60639526	chr15,60639525,60639527,-,60639526	21	10		chr15,60639526,60639527,-,60639526	5	0	0.293088	True	False
ANXA2	60639641	chr15,60639641,60639642,-,60639641	10	21		n.a.	0	0	1	False	False
ANXA3	79531598	chr4,79531597,79531604,+,79531598	136	6		chr4,79531595,79531605,+,79531604	12	0	1	True	False
ANXA3	79531514	chr4,79531504,79531514,+,79531514	6	136		n.a.	0	0	1	False	False
ANXA4	70052910	chr2,70052909,70052910,+,70052910	6	74		n.a.	0	0	1	False	False
ANXA4	70053592	chr2,70053591,70053602,+,70053592	74	6		n.a.	0	0	1	False	False
ANXA5	122589154	chr4,122589153,122589183,-,122589154	44	3		chr4,122589153,122589156,-,122589154	22	0	0.546093	True	False
ANXA5	122589191	chr4,122589191,122589192,-,122589191	3	44		n.a.	0	0	1	False	False
ANXA6	150480670	chr5,150480669,150480696,-,150480670	73	0		chr5,150480669,150480674,-,150480670	6	0	1	True	False
ANXA7	75135540	n.a.	0	103		chr10,75135540,75135543,-,75135540	9	4	9.37877e-11	False	True
ANXA7	75135562	chr10,75135540,75135563,-,75135562	61	42		n.a.	0	13	2.63735e-05	False	False
ANXA7	75135193	chr10,75135192,75135206,-,75135193	42	61		chr10,75135194,75135209,-,75135205	4	9	0.560756	True	False
AOX1	201531265	chr2,201531264,201531265,+,201531265	5	156		n.a.	0	3	1	False	False
AOX1	201535786	chr2,201535785,201535791,+,201535786	7	154		n.a.	0	3	1	False	False
AOX1	201536272	chr2,201536271,201536272,+,201536272	3	158		n.a.	0	3	1	False	False
AOX1	201536216	chr2,201536196,201536217,+,201536216	146	15		chr2,201536214,201536216,+,201536216	3	0	1	True	False
AP1AR	113190172	chr4,113190171,113190172,+,113190172	4	10		n.a.	0	0	1	False	False
AP1AR	113191204	chr4,113191203,113191204,+,113191204	10	4		n.a.	0	0	1	False	False
AP1B1	29723688	chr22,29723671,29723689,-,29723688	3	14		n.a.	0	4	1	False	False
AP1B1	29723847	chr22,29723847,29723848,-,29723847	14	3		chr22,29723846,29723855,-,29723848	4	0	1	True	False
AP1G1	71762907	chr16,71762907,71762916,-,71762907	6	0		n.a.	0	0	1	False	False
AP1M1	16346151	chr19,16346149,16346159,+,16346151	18	0		chr19,16346141,16346157,+,16346157	6	0	1	True	False
AP1M2	10683348	chr19,10683348,10683349,-,10683348	8	0		chr19,10683347,10683363,-,10683347	6	0	1	True	False
AP1S1	100804557	n.a.	0	0		chr7,100804554,100804558,+,100804557	11	0	1	False	False
AP1S2	15844197	chrX,15844197,15844198,-,15844197	4	0		n.a.	0	0	1	False	False
AP1S3	224620045	chr2,224620044,224620049,-,224620045	25	4		chr2,224620045,224620053,-,224620052	3	0	1	True	False
AP1S3	224622888	chr2,224622888,224622889,-,224622888	4	25		n.a.	0	0	1	False	False
AP2A1	50310369	chr19,50310367,50310377,+,50310369	10	0		chr19,50310366,50310374,+,50310368	3	0	1	True	False
AP2B1	34051106	chr17,34051105,34051106,+,34051106	6	0		n.a.	0	0	1	False	False
AP2M1	183894824	n.a.	0	119		chr3,183894820,183894824,+,183894824	3	23	0.00522466	False	False
AP2M1	183901879	chr3,183901878,183901880,+,183901879	114	5		chr3,183901877,183901883,+,183901879	23	3	0.154022	True	False
AP2M1	183896866	chr3,183896865,183896866,+,183896866	5	114		n.a.	0	26	0.585579	False	False
AP2S1	47341424	chr19,47341423,47341431,-,47341424	262	0		chr19,47341423,47341430,-,47341424	6	0	1	True	False
AP3B1	77298152	chr5,77298152,77298174,-,77298152	32	0		chr5,77298152,77298153,-,77298152	3	0	1	True	False
AP3D1	2101052	chr19,2101052,2101053,-,2101052	9	29		n.a.	0	0	1	False	False
AP3D1	2100994	chr19,2100987,2101004,-,2100994	29	9		n.a.	0	0	1	False	False
AP3M1	75880013	chr10,75880013,75880017,-,75880013	9	6		n.a.	0	0	1	False	False
AP3M1	75881525	chr10,75881525,75881527,-,75881525	6	9		n.a.	0	0	1	False	False
AP3M2	42027866	chr8,42027865,42027866,+,42027866	6	3		n.a.	0	0	1	False	False
AP3M2	42028702	chr8,42028697,42028702,+,42028702	3	6		n.a.	0	0	1	False	False
AP3S1	115249622	chr5,115249621,115249622,+,115249622	4	5		n.a.	0	0	1	False	False
AP3S1	115249777	chr5,115249776,115249782,+,115249777	5	4		n.a.	0	0	1	False	False
AP3S2,C15orf38-AP3S2	90373833	chr15,90373833,90373835,-,90373833	3	9		n.a.	0	0	1	False	False
AP3S2,C15orf38-AP3S2	90377537	chr15,90377537,90377543,-,90377537	9	3		n.a.	0	0	1	False	False
AP4B1	114437373	chr1,114437373,114437374,-,114437373	3	0		n.a.	0	0	1	False	False
AP4E1	51295942	chr15,51295941,51295942,+,51295942	4	0		n.a.	0	0	1	False	False
AP5M1	57756796	chr14,57756791,57756796,+,57756796	5	18		n.a.	0	0	1	False	False
AP5M1	57756235	chr14,57756234,57756235,+,57756235	3	20		n.a.	0	0	1	False	False
AP5M1	57744109	chr14,57744108,57744110,+,57744109	11	12		n.a.	0	0	1	False	False
AP5M1	57742768	chr14,57742767,57742768,+,57742768	4	19		n.a.	0	0	1	False	False
AP5S1	3805949	chr20,3805948,3805955,+,3805949	12	0		n.a.	0	0	1	False	False
AP5Z1	4831382	chr7,4831381,4831395,+,4831382	9	0		n.a.	0	0	1	False	False
APAF1	99059136	chr12,99059135,99059140,+,99059136	8	0		n.a.	0	0	1	False	False
APBA3	3757901	chr19,3757895,3757902,-,3757901	6	0		n.a.	0	0	1	False	False
APBB2	40814325	chr4,40814325,40814326,-,40814325	5	32		n.a.	0	0	1	False	False
APBB2	40814800	chr4,40814800,40814802,-,40814800	32	5		n.a.	0	0	1	False	False
APC	112181936	chr5,112181935,112181936,+,112181936	5	10		n.a.	0	0	1	False	False
APC	112181759	chr5,112181753,112181759,+,112181759	5	10		n.a.	0	0	1	False	False
APC	112180834	chr5,112180830,112180834,+,112180834	5	10		n.a.	0	0	1	False	False
APCDD1L-AS1	57102714	chr20,57102713,57102714,+,57102714	3	0		n.a.	0	0	1	False	False
APEH	49720935	chr3,49720932,49720942,+,49720935	77	0		n.a.	0	0	1	False	False
APEX1	20925926	chr14,20925925,20925932,+,20925926	1584	0		chr14,20925920,20925933,+,20925926	22	0	1	True	False
APEX2	55034204	chrX,55034199,55034204,+,55034204	11	0		chrX,55034199,55034212,+,55034208	6	0	1	True	False
APH1A	150237805	chr1,150237799,150237806,-,150237805	3	0		chr1,150237806,150237808,-,150237806	5	0	1	True	False
APH1B	63598109	chr15,63598103,63598109,+,63598109	3	0		n.a.	0	0	1	False	False
API5	43347842	chr11,43347841,43347842,+,43347842	4	6		n.a.	0	3	0.496503	False	False
API5	43366074	chr11,43366073,43366081,+,43366074	6	4		chr11,43366073,43366081,+,43366081	3	0	0.496503	True	False
APIP	34903915	chr11,34903904,34903924,-,34903915	108	0		chr11,34903915,34903924,-,34903915	4	0	1	True	False
APITD1	10502868	chr1,10502864,10502871,+,10502868	30	0		chr1,10502864,10502866,+,10502865	4	0	1	True	False
APLP1	36370699	chr19,36370690,36370699,+,36370699	4	0		n.a.	0	0	1	False	False
APLP2	130014700	chr11,130014699,130014704,+,130014700	26	96		chr11,130014699,130014704,+,130014700	6	0	0.000167083	True	False
APLP2	129991631	chr11,129991630,129991631,+,129991631	6	116		n.a.	0	6	1	False	False
APLP2	130013697	chr11,130013692,130013715,+,130013697	90	32		n.a.	0	0	1	False	False
APMAP	24943581	n.a.	0	0		chr20,24943580,24943582,-,24943581	5	0	1	False	False
APOA1BP	156563982	chr1,156563980,156563994,+,156563982	12	74		chr1,156563980,156563982,+,156563982	3	14	0.710078	True	False
APOA1BP	156563930	chr1,156563920,156563932,+,156563930	46	40		chr1,156563920,156563930,+,156563929	9	8	1	True	False
APOA1BP	156564090	chr1,156564083,156564090,+,156564090	28	58		chr1,156564080,156564090,+,156564090	5	12	1	True	False
APOBEC3B	39388762	chr22,39388761,39388763,+,39388762	6	0		n.a.	0	0	1	False	False
APP	27253136	chr21,27253136,27253137,-,27253136	11	93		n.a.	0	4	1	False	False
APP	27252865	chr21,27252862,27252866,-,27252865	93	11		chr21,27252861,27252866,-,27252865	4	0	1	True	False
APPBP2	58577766	chr17,58577766,58577767,-,58577766	3	22		n.a.	0	0	1	False	False
APPBP2	58522829	chr17,58522823,58522830,-,58522829	16	9		n.a.	0	0	1	False	False
APPBP2	58520520	chr17,58520520,58520521,-,58520520	6	19		n.a.	0	0	1	False	False
APPL1	57307482	chr3,57307480,57307487,+,57307482	21	6		n.a.	0	0	1	False	False
APPL1	57307514	chr3,57307513,57307514,+,57307514	3	24		n.a.	0	0	1	False	False
APPL1	57304542	chr3,57304541,57304547,+,57304542	3	24		n.a.	0	0	1	False	False
APPL2	105567078	chr12,105567075,105567080,-,105567078	11	0		n.a.	0	0	1	False	False
APRT	88875880	chr16,88875878,88875881,-,88875880	75	0		chr16,88875878,88875904,-,88875880	28	0	1	True	False
APTX	32972621	chr9,32972612,32972622,-,32972621	16	14		chr9,32972609,32972624,-,32972609	3	0	0.244318	True	False
APTX	32972758	chr9,32972758,32972763,-,32972758	9	21		n.a.	0	0	1	False	False
APTX	32973378	chr9,32973378,32973398,-,32973378	5	25		n.a.	0	0	1	False	False
AQP3	33441162	chr9,33441145,33441163,-,33441162	9	0		chr9,33441153,33441164,-,33441162	22	0	1	True	False
AQR	35148820	chr15,35148820,35148821,-,35148820	5	14		n.a.	0	0	1	False	False
AQR	35148711	chr15,35148701,35148713,-,35148711	14	5		n.a.	0	0	1	False	False
ARAF	47425372	chrX,47425371,47425372,+,47425372	12	32		n.a.	0	3	0.559667	False	False
ARAF	47431307	chrX,47431301,47431320,+,47431307	32	12		chrX,47431303,47431306,+,47431306	3	0	0.559667	True	False
ARAP1	72396120	chr11,72396115,72396121,-,72396120	18	0		n.a.	0	0	1	False	False
ARAP2	36067855	chr4,36067855,36067856,-,36067855	3	0		n.a.	0	0	1	False	False
ARAP3	141032975	chr5,141032969,141032976,-,141032975	13	0		n.a.	0	0	1	False	False
ARC	143692410	chr8,143692410,143692411,-,143692410	7	0		n.a.	0	0	1	False	False
ARCN1	118473643	n.a.	0	3		chr11,118473635,118473643,+,118473643	7	0	0.00833333	False	False
ARCN1	118473656	chr11,118473642,118473656,+,118473656	3	0		n.a.	0	7	0.00833333	False	False
ARF1	228285043	n.a.	0	116		chr1,228285042,228285045,+,228285043	3	11	0.00101744	False	False
ARF1	228286912	chr1,228286891,228286913,+,228286912	87	29		chr1,228286908,228286912,+,228286912	7	7	0.061084	True	False
ARF1	228286825	chr1,228286815,228286826,+,228286825	29	87		chr1,228286821,228286829,+,228286825	4	10	0.751759	True	False
ARF3	49329993	chr12,49329985,49329994,-,49329993	81	0		chr12,49329992,49329994,-,49329992	3	0	1	True	False
ARF4	57557092	chr3,57557091,57557093,-,57557092	26	48		chr3,57557092,57557094,-,57557092	14	0	3.60806e-06	True	True
ARF4	57557803	chr3,57557802,57557821,-,57557803	37	37		n.a.	0	14	0.000230178	False	False
ARF4	57557468	chr3,57557468,57557469,-,57557468	7	67		n.a.	0	14	0.591466	False	False
ARF4	57557642	chr3,57557626,57557643,-,57557642	4	70		n.a.	0	0	1	False	False
ARF5	127231754	chr7,127231753,127231754,+,127231754	24	0		chr7,127231752,127231754,+,127231754	8	0	1	True	False
ARF6	50363772	chr14,50363771,50363772,+,50363772	12	0		chr14,50363771,50363773,+,50363773	3	0	1	True	False
ARFGAP1	61921142	chr20,61921141,61921142,+,61921142	3	0		n.a.	0	0	1	False	False
ARFGAP2	47185854	chr11,47185853,47185855,-,47185854	12	4		chr11,47185855,47185856,-,47185855	3	0	1	True	False
ARFGAP2	47185821	chr11,47185821,47185851,-,47185821	4	12		n.a.	0	0	1	False	False
ARFGAP3	43192537	chr22,43192531,43192538,-,43192537	64	0		n.a.	0	0	1	False	False
ARFGEF1	68109910	chr8,68109897,68109911,-,68109910	12	0		n.a.	0	0	1	False	False
ARFGEF2	47653230	n.a.	0	0		chr20,47653229,47653231,+,47653230	4	0	1	False	False
ARFIP1	153833062	chr4,153833061,153833077,+,153833062	11	0		chr4,153833061,153833062,+,153833062	4	0	1	True	False
ARFIP2	6497402	chr11,6497402,6497403,-,6497402	4	8		n.a.	0	5	0.260504	False	False
ARFIP2	6497757	chr11,6497750,6497758,-,6497757	8	4		chr11,6497749,6497758,-,6497757	5	0	0.260504	True	False
ARFRP1	62330005	chr20,62330005,62330006,-,62330005	3	0		n.a.	0	0	1	False	False
ARGLU1	107195676	chr13,107195675,107195699,-,107195676	120	0		chr13,107195675,107195683,-,107195675	5	0	1	True	False
ARHGAP1	46698634	chr11,46698626,46698635,-,46698634	154	0		n.a.	0	0	1	False	False
ARHGAP11A	32931194	chr15,32931165,32931194,+,32931194	3	15		n.a.	0	0	1	False	False
ARHGAP11A	32932141	chr15,32932123,32932141,+,32932141	5	13		n.a.	0	0	1	False	False
ARHGAP11A	32931240	chr15,32931239,32931240,+,32931240	10	8		n.a.	0	0	1	False	False
ARHGAP17	24930714	chr16,24930706,24930733,-,24930714	184	0		n.a.	0	0	1	False	False
ARHGAP18	129897281	chr6,129897281,129897282,-,129897281	5	17		n.a.	0	0	1	False	False
ARHGAP18	129898506	chr6,129898506,129898507,-,129898506	9	13		n.a.	0	0	1	False	False
ARHGAP18	129898241	chr6,129898241,129898247,-,129898241	8	14		n.a.	0	0	1	False	False
ARHGAP19	98981938	chr10,98981933,98981940,-,98981938	30	0		n.a.	0	0	1	False	False
ARHGAP23	36668620	chr17,36668602,36668625,+,36668620	19	0		n.a.	0	0	1	False	False
ARHGAP28	6913691	chr18,6913690,6913691,+,6913691	3	0		n.a.	0	0	1	False	False
ARHGAP29	94638172	chr1,94638155,94638177,-,94638172	34	0		n.a.	0	0	1	False	False
ARHGAP35	47507792	chr19,47507791,47507816,+,47507792	4	0		n.a.	0	0	1	False	False
ARHGAP5	32628931	chr14,32628930,32628931,+,32628931	4	3		n.a.	0	0	1	False	False
ARHGAP5	32626266	chr14,32626265,32626266,+,32626266	3	4		n.a.	0	0	1	False	False
ARHGAP5-AS1	32544633	chr14,32544633,32544634,-,32544633	3	0		n.a.	0	0	1	False	False
ARHGDIA	79825598	chr17,79825591,79825617,-,79825598	394	0		chr17,79825594,79825604,-,79825594	4	0	1	True	False
ARHGEF1	42411602	chr19,42411598,42411605,+,42411602	22	0		n.a.	0	0	1	False	False
ARHGEF10	1906807	chr8,1906799,1906807,+,1906807	11	0		n.a.	0	0	1	False	False
ARHGEF10L	18024364	chr1,18024339,18024364,+,18024364	9	0		n.a.	0	0	1	False	False
ARHGEF11	156904633	chr1,156904633,156904638,-,156904633	7	0		n.a.	0	0	1	False	False
ARHGEF12	120359742	chr11,120359722,120359742,+,120359742	5	4		chr11,120359730,120359738,+,120359738	3	0	0.490909	True	False
ARHGEF12	120357354	chr11,120357343,120357354,+,120357354	4	5		n.a.	0	0	1	False	False
ARHGEF16	3397674	chr1,3397673,3397674,+,3397674	4	0		n.a.	0	0	1	False	False
ARHGEF17	73064878	chr11,73064877,73064878,+,73064878	3	7		n.a.	0	0	1	False	False
ARHGEF17	73080126	chr11,73080125,73080136,+,73080126	7	3		n.a.	0	0	1	False	False
ARHGEF2	155916645	chr1,155916645,155916647,-,155916645	3	0		n.a.	0	0	1	False	False
ARHGEF26	153975610	chr3,153975609,153975619,+,153975610	7	0		n.a.	0	0	1	False	False
ARHGEF28	73237013	chr5,73237012,73237013,+,73237013	21	0		n.a.	0	0	1	False	False
ARHGEF3	56761449	chr3,56761445,56761450,-,56761449	13	0		n.a.	0	0	1	False	False
ARHGEF39	35661434	chr9,35661433,35661435,-,35661434	4	0		n.a.	0	0	1	False	False
ARHGEF4	131804825	chr2,131804824,131804825,+,131804825	3	0		n.a.	0	0	1	False	False
ARHGEF40	21557703	chr14,21557702,21557715,+,21557703	4	0		n.a.	0	0	1	False	False
ARHGEF7	111955792	chr13,111955789,111955792,+,111955792	3	6		n.a.	0	0	1	False	False
ARHGEF7	111958079	chr13,111958078,111958079,+,111958079	6	3		n.a.	0	0	1	False	False
ARID1A	27108594	chr1,27108590,27108595,+,27108594	23	0		n.a.	0	0	1	False	False
ARID1B	157393703	chr6,157393702,157393703,+,157393703	3	7		n.a.	0	0	1	False	False
ARID1B	157530389	chr6,157530388,157530402,+,157530389	7	3		n.a.	0	0	1	False	False
ARID2	46300324	chr12,46300323,46300325,+,46300324	13	0		n.a.	0	0	1	False	False
ARID5B	63856704	chr10,63856697,63856705,+,63856704	23	3		chr10,63856697,63856704,+,63856704	3	0	1	True	False
ARID5B	63853212	chr10,63853211,63853212,+,63853212	3	23		n.a.	0	0	1	False	False
ARIH1	72878518	chr15,72878517,72878526,+,72878518	5	56		n.a.	0	0	1	False	False
ARIH1	72878896	chr15,72878895,72878904,+,72878896	52	9		n.a.	0	0	1	False	False
ARIH1	72875800	chr15,72875799,72875827,+,72875800	4	57		n.a.	0	0	1	False	False
ARIH2	49022969	chr3,49022967,49022969,+,49022969	101	73		n.a.	0	0	1	False	False
ARIH2	49021113	chr3,49021110,49021113,+,49021113	13	161		n.a.	0	0	1	False	False
ARIH2	48971408	chr3,48971407,48971408,+,48971408	4	170		n.a.	0	0	1	False	False
ARIH2	48966101	chr3,48966100,48966103,+,48966101	56	118		n.a.	0	0	1	False	False
ARL1	101789118	chr12,101789118,101789119,-,101789118	14	0		n.a.	0	0	1	False	False
ARL14EP	30359771	chr11,30359769,30359771,+,30359771	9	3		n.a.	0	0	1	False	False
ARL14EP	30360005	chr11,30360004,30360005,+,30360005	3	9		n.a.	0	0	1	False	False
ARL15	53179778	chr5,53179771,53179779,-,53179778	4	0		n.a.	0	0	1	False	False
ARL16	79649071	chr17,79649071,79649072,-,79649071	3	0		n.a.	0	0	1	False	False
ARL2	64789656	chr11,64789654,64789656,+,64789656	46	0		chr11,64789654,64789658,+,64789656	11	0	1	True	False
ARL2BP	57287546	chr16,57287545,57287547,+,57287546	7	33		n.a.	0	0	1	False	False
ARL2BP	57287511	chr16,57287510,57287537,+,57287511	33	7		n.a.	0	0	1	False	False
ARL3	104436423	chr10,104436417,104436426,-,104436423	88	12		n.a.	0	0	1	False	False
ARL3	104436601	chr10,104436601,104436602,-,104436601	12	88		n.a.	0	0	1	False	False
ARL4A	12728807	chr7,12728782,12728807,+,12728807	6	0		n.a.	0	0	1	False	False
ARL4D	41478302	chr17,41478301,41478309,+,41478302	19	0		n.a.	0	0	1	False	False
ARL5A	152659342	chr2,152659342,152659343,-,152659342	3	7		n.a.	0	0	1	False	False
ARL5A	152682736	chr2,152682736,152682738,-,152682736	4	6		n.a.	0	0	1	False	False
ARL5A	152658908	chr2,152658908,152658909,-,152658908	3	7		n.a.	0	0	1	False	False
ARL5C	37310643	n.a.	0	0		chr17,37310642,37310645,-,37310643	21	1247	1	False	False
ARL5C	37310720	n.a.	0	0		chr17,37310716,37310733,-,37310720	1247	21	1	False	False
ARL6	97519952	chr3,97519951,97519952,+,97519952	3	0		n.a.	0	0	1	False	False
ARL6IP1	18802991	n.a.	0	7		chr16,18802989,18802999,-,18802991	40	0	1.59004e-08	False	True
ARL6IP1	18809232	chr16,18809232,18809238,-,18809232	4	3		n.a.	0	40	0.000196227	False	False
ARL6IP1	18806046	chr16,18806045,18806047,-,18806046	3	4		n.a.	0	40	0.0021585	False	False
ARL6IP4	123467456	chr12,123467453,123467456,+,123467456	12	0		chr12,123467455,123467458,+,123467456	10	0	1	True	False
ARL6IP5	69154550	chr3,69154549,69154550,+,69154550	10	8		chr3,69154548,69154550,+,69154550	5	7	0.710382	True	False
ARL6IP5	69155218	chr3,69155217,69155234,+,69155218	8	10		chr3,69155213,69155218,+,69155218	7	5	0.710382	True	False
ARL6IP6	153617285	chr2,153617274,153617291,+,153617285	46	5		n.a.	0	0	1	False	False
ARL6IP6	153617425	chr2,153617424,153617425,+,153617425	5	46		n.a.	0	0	1	False	False
ARL8B	5221264	chr3,5221263,5221264,+,5221264	9	92		chr3,5221262,5221265,+,5221264	3	0	0.0012081	True	False
ARL8B	5222431	chr3,5222428,5222460,+,5222431	77	24		n.a.	0	3	0.0160623	False	False
ARL8B	5222599	chr3,5222595,5222599,+,5222599	12	89		n.a.	0	0	1	False	False
ARL8B	5221741	chr3,5221740,5221741,+,5221741	3	98		n.a.	0	0	1	False	False
ARMC1	66514694	n.a.	0	0		chr8,66514693,66514712,-,66514694	6	0	1	False	False
ARMC10	102739197	chr7,102739196,102739202,+,102739197	9	3		n.a.	0	0	1	False	False
ARMC10	102739633	chr7,102739632,102739633,+,102739633	3	9		n.a.	0	0	1	False	False
ARMC6	19168986	chr19,19168960,19168986,+,19168986	9	0		n.a.	0	0	1	False	False
ARMC8	138017227	chr3,138017219,138017227,+,138017227	4	16		n.a.	0	0	1	False	False
ARMC8	138015360	chr3,138015353,138015360,+,138015360	16	4		n.a.	0	0	1	False	False
ARMC9	232209908	chr2,232209907,232209914,+,232209908	6	0		n.a.	0	0	1	False	False
ARMCX2	100910273	chrX,100910271,100910275,-,100910273	256	0		n.a.	0	0	1	False	False
ARMCX3	100882833	chrX,100882808,100882834,+,100882833	198	10		n.a.	0	0	1	False	False
ARMCX3	100881303	chrX,100881296,100881303,+,100881303	10	198		n.a.	0	0	1	False	False
ARMCX4	100711909	chrX,100711908,100711909,+,100711909	3	0		n.a.	0	0	1	False	False
ARMCX5	101859084	chrX,101859073,101859084,+,101859084	18	0		n.a.	0	0	1	False	False
ARNT	150782574	chr1,150782574,150782575,-,150782574	12	5		n.a.	0	0	1	False	False
ARNT	150784228	chr1,150784223,150784229,-,150784228	5	12		n.a.	0	0	1	False	False
ARNTL	13408810	chr11,13408809,13408810,+,13408810	29	0		n.a.	0	0	1	False	False
ARNTL2	27573833	chr12,27573827,27573834,+,27573833	3	0		n.a.	0	0	1	False	False
ARPC1A	98963885	chr7,98963884,98963888,+,98963885	20	0		chr7,98963883,98963892,+,98963884	13	0	1	True	False
ARPC1B	98992443	chr7,98992442,98992443,+,98992443	3	0		n.a.	0	0	1	False	False
ARPC2	219119071	n.a.	0	0		chr2,219119068,219119071,+,219119071	7	0	1	False	False
ARPC3	110872701	chr12,110872691,110872715,-,110872701	7	3		chr12,110872699,110872716,-,110872708	24	0	0.0200535	True	False
ARPC3	110872366	chr12,110872366,110872367,-,110872366	3	7		n.a.	0	0	1	False	False
ARPC4	9848788	chr3,9848781,9848791,+,9848788	89	3		chr3,9848781,9848790,+,9848785	7	0	1	True	False
ARPC4	9848242	chr3,9848235,9848246,+,9848242	3	89		n.a.	0	0	1	False	False
ARPC5	183604865	n.a.	0	1401		chr1,183604853,183604870,-,183604865	3	25	6.75011e-06	False	False
ARPC5	183595336	chr1,183595329,183595339,-,183595336	1396	5		chr1,183595329,183595338,-,183595336	25	3	0.000353815	True	False
ARPC5	183596612	chr1,183596612,183596613,-,183596612	5	1396		n.a.	0	28	1	False	False
ARPC5L	127639693	chr9,127639691,127639695,+,127639693	39	28		n.a.	0	0	1	False	False
ARPC5L	127640012	chr9,127640003,127640012,+,127640012	28	39		n.a.	0	0	1	False	False
ARPP19	52839432	n.a.	0	127		chr15,52839431,52839437,-,52839432	4	0	8.53487e-08	False	True
ARPP19	52843393	chr15,52843383,52843394,-,52843393	88	39		n.a.	0	4	0.0105329	False	False
ARPP19	52839243	chr15,52839242,52839244,-,52839243	30	97		n.a.	0	4	0.573299	False	False
ARPP19	52842991	chr15,52842990,52842992,-,52842991	3	124		n.a.	0	4	1	False	False
ARPP19	52839385	chr15,52839384,52839386,-,52839385	6	121		n.a.	0	4	1	False	False
ARRB2	4624792	chr17,4624791,4624795,+,4624792	5	4		n.a.	0	0	1	False	False
ARRB2	4624651	chr17,4624650,4624651,+,4624651	4	5		n.a.	0	0	1	False	False
ARRDC1	140509811	chr9,140509810,140509811,+,140509811	3	0		n.a.	0	3	0.1	False	False
ARRDC1	140509010	n.a.	0	3		chr9,140509005,140509020,+,140509010	3	0	0.1	False	False
ARRDC2	18124907	chr19,18124906,18124907,+,18124907	15	0		n.a.	0	0	1	False	False
ARRDC3	90664545	chr5,90664544,90664557,-,90664545	57	6		n.a.	0	0	1	False	False
ARRDC3	90664890	chr5,90664890,90664891,-,90664890	3	60		n.a.	0	0	1	False	False
ARRDC3	90665450	chr5,90665450,90665451,-,90665450	3	60		n.a.	0	0	1	False	False
ARSG	66304097	chr17,66304096,66304115,+,66304097	4	0		n.a.	0	0	1	False	False
ARSJ	114821440	chr4,114821436,114821445,-,114821440	6	6		n.a.	0	0	1	False	False
ARSJ	114822339	chr4,114822339,114822341,-,114822339	6	6		n.a.	0	0	1	False	False
ARSK	94940760	chr5,94940759,94940768,+,94940760	25	0		n.a.	0	0	1	False	False
ARV1	231136333	chr1,231136332,231136340,+,231136333	46	0		n.a.	0	0	1	False	False
ASAH1	17914801	chr8,17914801,17914822,-,17914801	3	56		n.a.	0	0	1	False	False
ASAH1	17924399	chr8,17924399,17924403,-,17924399	13	46		n.a.	0	0	1	False	False
ASAH1	17924447	chr8,17924447,17924448,-,17924447	3	56		n.a.	0	0	1	False	False
ASAH1	17924274	chr8,17924274,17924275,-,17924274	28	31		n.a.	0	0	1	False	False
ASAH1	17913967	chr8,17913950,17913968,-,17913967	12	47		n.a.	0	0	1	False	False
ASAP1	131066068	chr8,131066065,131066070,-,131066068	11	10		n.a.	0	0	1	False	False
ASAP1	131064358	chr8,131064344,131064359,-,131064358	10	11		n.a.	0	0	1	False	False
ASAP3	23755056	chr1,23755056,23755061,-,23755056	4	0		n.a.	0	0	1	False	False
ASB1	239355564	chr2,239355563,239355564,+,239355564	3	0		n.a.	0	0	1	False	False
ASB13	5680831	chr10,5680831,5680832,-,5680831	13	0		n.a.	0	0	1	False	False
ASB3	53897295	chr2,53897295,53897299,-,53897295	4	0		n.a.	0	0	1	False	False
ASB6	132399173	chr9,132399173,132399202,-,132399173	13	0		chr9,132399173,132399174,-,132399173	3	0	1	True	False
ASB7	101191052	chr15,101191051,101191052,+,101191052	4	4		n.a.	0	0	1	False	False
ASB7	101191903	chr15,101191902,101191903,+,101191903	4	4		n.a.	0	0	1	False	False
ASB8	48542158	chr12,48542158,48542159,-,48542158	5	0		n.a.	0	0	1	False	False
ASB9	15262111	chrX,15262111,15262112,-,15262111	3	0		chrX,15262110,15262113,-,15262111	4	0	1	True	False
ASCC1	73856280	chr10,73856280,73856281,-,73856280	4	0		n.a.	0	0	1	False	False
ASCC2	30184623	chr22,30184604,30184624,-,30184623	5	0		n.a.	0	3	0.0178571	False	False
ASCC2	30184602	n.a.	0	5		chr22,30184597,30184603,-,30184602	3	0	0.0178571	False	False
ASCC3	100956611	chr6,100956608,100956613,-,100956611	19	0		n.a.	0	0	1	False	False
ASF1A	119230332	chr6,119230331,119230332,+,119230332	3	20		chr6,119230330,119230332,+,119230332	4	4	0.0527804	True	False
ASF1A	119228964	chr6,119228963,119228964,+,119228964	16	7		chr6,119228963,119228968,+,119228964	4	4	0.405486	True	False
ASF1A	119229028	chr6,119229027,119229028,+,119229028	4	19		n.a.	0	8	0.549722	False	False
ASF1B	14230327	chr19,14230321,14230338,-,14230327	58	0		chr19,14230325,14230332,-,14230328	15	0	1	True	False
ASH2L	37997221	chr8,37997220,37997221,+,37997221	6	0		chr8,37997197,37997221,+,37997221	3	0	1	True	False
ASIC1	50472917	chr12,50472916,50472917,+,50472917	4	0		n.a.	0	0	1	False	False
ASNA1	12859118	chr19,12859117,12859118,+,12859118	3	0		n.a.	0	13	0.00178571	False	False
ASNA1	12859138	n.a.	0	3		chr19,12859116,12859139,+,12859138	13	0	0.00178571	False	False
ASNSD1	190535557	chr2,190535555,190535557,+,190535557	48	7		chr2,190535556,190535558,+,190535558	4	0	1	True	False
ASNSD1	190531121	chr2,190531120,190531131,+,190531121	7	48		n.a.	0	0	1	False	False
ASPH	62537156	n.a.	0	233		chr8,62537156,62537157,-,62537156	3	18	0.000492774	False	False
ASPH	62413789	chr8,62413784,62413790,-,62413789	36	197		n.a.	0	21	0.0517445	False	False
ASPH	62537096	chr8,62537078,62537118,-,62537096	148	85		chr8,62537095,62537118,-,62537096	18	3	0.0537055	True	False
ASPH	62413116	chr8,62413116,62413117,-,62413116	17	216		n.a.	0	21	0.374592	False	False
ASPH	62537023	chr8,62537023,62537030,-,62537023	5	228		n.a.	0	21	1	False	False
ASPH	62536669	chr8,62536669,62536670,-,62536669	3	230		n.a.	0	21	1	False	False
ASPH	62519030	chr8,62519030,62519031,-,62519030	6	227		n.a.	0	21	1	False	False
ASPH	62531420	chr8,62531420,62531421,-,62531420	5	228		n.a.	0	21	1	False	False
ASPH	62413277	chr8,62413264,62413278,-,62413277	3	230		n.a.	0	21	1	False	False
ASPH	62536275	chr8,62536264,62536276,-,62536275	7	226		n.a.	0	21	1	False	False
ASPH	62573302	chr8,62573302,62573303,-,62573302	3	230		n.a.	0	21	1	False	False
ASPHD1	29917376	chr16,29917371,29917376,+,29917376	3	0		n.a.	0	0	1	False	False
ASPM	197053258	chr1,197053250,197053266,-,197053258	43	0		chr1,197053258,197053264,-,197053258	3	4	0.000151976	True	False
ASPM	197053392	n.a.	0	43		chr1,197053392,197053397,-,197053392	4	3	0.000151976	False	False
ASPSCR1	79975280	n.a.	0	0		chr17,79975279,79975282,+,79975280	3	0	1	False	False
ASRGL1	62160880	chr11,62160879,62160880,+,62160880	3	57		chr11,62160878,62160884,+,62160879	3	0	0.000503639	True	False
ASRGL1	62150713	chr11,62150712,62150713,+,62150713	3	57		n.a.	0	0	1	False	False
ASRGL1	62124675	chr11,62124673,62124675,+,62124675	54	6		n.a.	0	0	1	False	False
ASS1	133376635	chr9,133376634,133376655,+,133376635	6	0		chr9,133376634,133376660,+,133376641	12	0	1	True	False
ASTE1	130732723	chr3,130732720,130732725,-,130732723	6	0		n.a.	0	0	1	False	False
ASUN	27058118	n.a.	0	25		chr12,27058117,27058126,-,27058118	12	0	5.39816e-10	False	True
ASUN	27058146	chr12,27058118,27058175,-,27058146	22	3		n.a.	0	12	2.45616e-07	False	True
ASUN	27058311	chr12,27058311,27058312,-,27058311	3	22		n.a.	0	12	0.53668	False	False
ASXL1	31026219	chr20,31026218,31026232,+,31026219	6	21		n.a.	0	0	1	False	False
ASXL1	31027122	chr20,31027119,31027122,+,31027122	5	22		n.a.	0	0	1	False	False
ASXL1	31025159	chr20,31025158,31025168,+,31025159	16	11		n.a.	0	0	1	False	False
ASXL2	25960545	chr2,25960545,25960546,-,25960545	3	0		n.a.	0	0	1	False	False
ATAD1	89512875	n.a.	0	10		chr10,89512875,89512876,-,89512875	4	0	0.000999001	False	False
ATAD1	89513174	chr10,89513174,89513175,-,89513174	4	6		n.a.	0	4	0.250749	False	False
ATAD1	89511272	chr10,89511272,89511273,-,89511272	3	7		n.a.	0	4	0.505495	False	False
ATAD1	89514420	chr10,89514420,89514421,-,89514420	3	7		n.a.	0	4	0.505495	False	False
ATAD2	124332744	chr8,124332742,124332745,-,124332744	11	21		chr8,124332742,124332745,-,124332744	3	5	1	True	False
ATAD2	124332104	chr8,124332093,124332105,-,124332104	21	11		chr8,124332093,124332105,-,124332104	5	3	1	True	False
ATAD3A	1470065	chr1,1470062,1470065,+,1470065	15	0		chr1,1470064,1470066,+,1470065	4	0	1	True	False
ATAT1	30603012	chr6,30603011,30603012,+,30603012	18	0		n.a.	0	0	1	False	False
ATF1	51214331	n.a.	0	67		chr12,51214330,51214332,+,51214331	4	0	1.02919e-06	False	True
ATF1	51214907	chr12,51214905,51214922,+,51214907	43	24		n.a.	0	4	0.0210727	False	False
ATF1	51214943	chr12,51214937,51214943,+,51214943	16	51		n.a.	0	4	0.567986	False	False
ATF1	51214008	chr12,51214000,51214008,+,51214008	8	59		n.a.	0	4	1	False	False
ATF2	175936981	chr2,175936981,175937009,-,175936981	4	0		n.a.	0	0	1	False	False
ATF3	212794115	chr1,212794114,212794115,+,212794115	8	0		n.a.	0	0	1	False	False
ATF4	39917753	n.a.	0	9		chr22,39917752,39917774,+,39917753	3	5	0.0823529	False	False
ATF4	39918691	chr22,39918690,39918692,+,39918691	9	0		chr22,39918685,39918687,+,39918686	5	3	0.0823529	True	False
ATF5	50437192	chr19,50437191,50437193,+,50437192	16	0		n.a.	0	0	1	False	False
ATF6	161928852	chr1,161928845,161928853,+,161928852	5	0		n.a.	0	0	1	False	False
ATF6B	32083043	chr6,32083043,32083053,-,32083043	7	0		n.a.	0	0	1	False	False
ATF7	53936676	chr12,53936675,53936677,-,53936676	5	0		n.a.	0	0	1	False	False
ATG12	115164740	chr5,115164740,115164741,-,115164740	3	131		n.a.	0	0	1	False	False
ATG12	115167180	chr5,115167180,115167181,-,115167180	16	118		n.a.	0	0	1	False	False
ATG12	115166040	chr5,115166039,115166041,-,115166040	31	103		n.a.	0	0	1	False	False
ATG12	115167363	chr5,115167363,115167364,-,115167363	4	130		n.a.	0	0	1	False	False
ATG12	115164931	chr5,115164931,115164932,-,115164931	10	124		n.a.	0	0	1	False	False
ATG12	115164196	chr5,115164196,115164197,-,115164196	7	127		n.a.	0	0	1	False	False
ATG12	115167278	chr5,115167273,115167284,-,115167278	63	71		n.a.	0	0	1	False	False
ATG13	46696063	chr11,46696062,46696067,+,46696063	8	5		chr11,46696060,46696070,+,46696068	4	3	1	True	False
ATG13	46694585	chr11,46694584,46694585,+,46694585	5	8		chr11,46694585,46694592,+,46694592	3	4	1	True	False
ATG16L1	234204313	chr2,234204306,234204313,+,234204313	18	0		n.a.	0	17	2.20382e-10	False	True
ATG16L1	234184651	n.a.	0	18		chr2,234184646,234184651,+,234184651	14	3	2.93109e-07	False	True
ATG16L1	234197588	n.a.	0	18		chr2,234197585,234197588,+,234197588	3	14	0.103896	False	False
ATG2B	96751084	chr14,96751084,96751092,-,96751084	7	0		n.a.	0	0	1	False	False
ATG3	112251363	chr3,112251359,112251379,-,112251363	23	5		chr3,112251359,112251365,-,112251359	6	0	0.5585	True	False
ATG3	112251396	chr3,112251396,112251397,-,112251396	5	23		n.a.	0	0	1	False	False
ATG4A	107397895	chrX,107397894,107397901,+,107397895	3	0		n.a.	0	0	1	False	False
ATG4B	242612044	chr2,242612043,242612049,+,242612044	10	0		n.a.	0	0	1	False	False
ATG4C	63330941	chr1,63330940,63330941,+,63330941	3	0		n.a.	0	0	1	False	False
ATG4D	10664094	chr19,10664093,10664100,+,10664094	3	0		n.a.	0	0	1	False	False
ATG5	106633792	chr6,106633789,106633814,-,106633792	60	5		n.a.	0	0	1	False	False
ATG5	106633826	chr6,106633826,106633827,-,106633826	5	60		n.a.	0	0	1	False	False
ATG7	11596557	chr3,11596555,11596557,+,11596557	13	0		n.a.	0	0	1	False	False
ATG9A	220084104	chr2,220084104,220084125,-,220084104	24	0		n.a.	0	0	1	False	False
ATIC	216214492	n.a.	0	187		chr2,216214477,216214492,+,216214492	5	0	4.847e-10	False	True
ATIC	216214478	chr2,216214477,216214492,+,216214478	182	5		n.a.	0	5	1.22145e-07	False	True
ATIC	216213266	chr2,216213265,216213266,+,216213266	5	182		n.a.	0	5	1	False	False
ATL2	38522032	chr2,38522032,38522035,-,38522032	69	5		n.a.	0	0	1	False	False
ATL2	38521105	chr2,38521088,38521106,-,38521105	5	69		n.a.	0	0	1	False	False
ATL3	63395068	n.a.	0	32		chr11,63395068,63395071,-,63395068	4	6	0.00187617	False	False
ATL3	63396596	chr11,63396595,63396598,-,63396596	23	9		chr11,63396596,63396598,-,63396596	3	7	0.0268743	True	False
ATL3	63396638	chr11,63396636,63396640,-,63396638	9	23		chr11,63396638,63396641,-,63396640	3	7	1	True	False
ATM	108239828	chr11,108239826,108239828,+,108239828	20	0		n.a.	0	0	1	False	False
ATMIN	81080950	chr16,81080949,81080959,+,81080950	7	4		n.a.	0	0	1	False	False
ATMIN	81080842	chr16,81080841,81080842,+,81080842	4	7		n.a.	0	0	1	False	False
ATN1	7053042	n.a.	0	0		chr12,7053030,7053048,+,7053042	52	0	1	False	False
ATOX1	151122384	chr5,151122384,151122385,-,151122384	38	0		chr5,151122384,151122386,-,151122384	5	0	1	True	False
ATP10D	47594890	chr4,47594889,47594905,+,47594890	17	0		n.a.	0	0	1	False	False
ATP11A	113539024	chr13,113539023,113539024,+,113539024	7	16		n.a.	0	0	1	False	False
ATP11A	113541451	chr13,113541450,113541468,+,113541451	16	7		n.a.	0	0	1	False	False
ATP11B	182636827	chr3,182636826,182636845,+,182636827	10	0		n.a.	0	0	1	False	False
ATP11C	138808516	chrX,138808507,138808517,-,138808516	43	3		n.a.	0	0	1	False	False
ATP11C	138810953	chrX,138810953,138810954,-,138810953	3	43		n.a.	0	0	1	False	False
ATP13A2	17312453	chr1,17312453,17312454,-,17312453	7	0		n.a.	0	0	1	False	False
ATP13A3	194123409	n.a.	0	0		chr3,194123408,194123410,-,194123409	3	0	1	False	False
ATP1A1	116930849	chr1,116930848,116930849,+,116930849	4	72		n.a.	0	5	1	False	False
ATP1A1	116947395	chr1,116947371,116947396,+,116947395	72	4		chr1,116947388,116947395,+,116947395	5	0	1	True	False
ATP1B1	169101776	chr1,169101775,169101776,+,169101776	6	62		n.a.	0	0	1	False	False
ATP1B1	169101256	chr1,169101255,169101263,+,169101256	23	45		n.a.	0	0	1	False	False
ATP1B1	169101956	chr1,169101927,169101961,+,169101956	39	29		n.a.	0	0	1	False	False
ATP1B3	141645036	n.a.	0	0		chr3,141645034,141645045,+,141645036	10	0	1	False	False
ATP2A2	110788781	chr12,110788779,110788781,+,110788781	6	39		n.a.	0	0	1	False	False
ATP2A2	110788895	chr12,110788894,110788902,+,110788895	35	10		n.a.	0	0	1	False	False
ATP2A2	110788612	chr12,110788604,110788612,+,110788612	4	41		n.a.	0	0	1	False	False
ATP2A3	3827169	chr17,3827161,3827172,-,3827169	12	0		n.a.	0	0	1	False	False
ATP2B1	89983587	chr12,89983556,89983589,-,89983587	56	4		n.a.	0	0	1	False	False
ATP2B1	89981832	chr12,89981828,89981833,-,89981832	4	56		n.a.	0	0	1	False	False
ATP2B4	203698831	n.a.	0	22		chr1,203698828,203698835,+,203698831	42	3	8.47925e-15	False	True
ATP2B4	203713208	chr1,203713201,203713208,+,203713208	22	0		chr1,203713202,203713208,+,203713208	3	42	8.47925e-15	True	True
ATP2C1	130735554	chr3,130735549,130735554,+,130735554	4	39		n.a.	0	0	1	False	False
ATP2C1	130720837	chr3,130720836,130720846,+,130720837	33	10		n.a.	0	0	1	False	False
ATP2C1	130721952	chr3,130721951,130721952,+,130721952	6	37		n.a.	0	0	1	False	False
ATP5A1	43664116	chr18,43664110,43664117,-,43664116	73	0		chr18,43664109,43664124,-,43664115	63	6	0.0117171	True	False
ATP5A1	43669269	n.a.	0	73		chr18,43669268,43669289,-,43669269	6	63	0.0117171	False	False
ATP5B	57031981	chr12,57031960,57031982,-,57031981	21	0		n.a.	0	59	9.9001e-20	False	True
ATP5B	57031963	n.a.	0	21		chr12,57031960,57031965,-,57031963	59	0	9.9001e-20	False	True
ATP5C1	7849784	chr10,7849778,7849784,+,7849784	4	6		n.a.	0	0	1	False	False
ATP5C1	7849874	chr10,7849868,7849874,+,7849874	6	4		n.a.	0	0	1	False	False
ATP5D	1244824	chr19,1244823,1244824,+,1244824	7	0		chr19,1244821,1244825,+,1244824	11	0	1	True	False
ATP5F1	112003957	chr1,112003956,112003959,+,112003957	4	24		chr1,112003937,112003951,+,112003950	11	4	0.000194539	True	False
ATP5F1	112004033	chr1,112004032,112004047,+,112004033	20	8		chr1,112004032,112004035,+,112004035	4	11	0.00909575	True	False
ATP5F1	112004148	chr1,112004142,112004148,+,112004148	4	24		n.a.	0	15	0.280204	False	False
ATP5G1	46973231	n.a.	0	0		chr17,46973213,46973231,+,46973231	14	0	1	False	False
ATP5G2	54058960	chr12,54058950,54058961,-,54058960	6	0		chr12,54058950,54058971,-,54058957	41	0	1	True	False
ATP5G3	176042874	chr2,176042868,176042875,-,176042874	207	16		chr2,176042872,176042904,-,176042874	30	0	0.229795	True	False
ATP5G3	176040991	chr2,176040986,176040992,-,176040991	5	218		n.a.	0	0	1	False	False
ATP5G3	176042609	chr2,176042609,176042610,-,176042609	11	212		n.a.	0	0	1	False	False
ATP5H	73034955	chr17,73034954,73034956,-,73034955	4	0		chr17,73034954,73034964,-,73034958	16	4	1	True	False
ATP5H	73035084	n.a.	0	4		chr17,73035084,73035091,-,73035084	4	16	1	False	False
ATP5I	666227	chr4,666225,666230,-,666227	328	0		chr4,666225,666231,-,666227	18	0	1	True	False
ATP5J	27096859	chr21,27096859,27096884,-,27096859	50	449		chr21,27096858,27096862,-,27096859	5	7	0.00531286	True	False
ATP5J	27096812	chr21,27096792,27096816,-,27096812	449	50		chr21,27096811,27096815,-,27096812	7	5	0.00531286	True	False
ATP5J2	99055819	chr7,99055795,99055820,-,99055819	234	0		chr7,99055809,99055822,-,99055819	51	0	1	True	False
ATP5L	118279918	chr11,118279917,118279919,+,118279918	72	107		chr11,118279909,118279919,+,118279911	18	3	9.57317e-05	True	False
ATP5L	118280561	chr11,118280540,118280561,+,118280561	107	72		chr11,118280559,118280569,+,118280560	3	18	9.57317e-05	True	False
ATP5O	35275762	chr21,35275737,35275763,-,35275762	185	0		chr21,35275758,35275769,-,35275762	23	0	1	True	False
ATP5S	50792463	chr14,50792459,50792463,+,50792463	3	5		n.a.	0	0	1	False	False
ATP5S	50789612	chr14,50789609,50789614,+,50789612	5	3		n.a.	0	0	1	False	False
ATP5SL	41944132	chr19,41944132,41944133,-,41944132	3	10		n.a.	0	4	0.541176	False	False
ATP5SL	41937224	chr19,41937224,41937230,-,41937224	10	3		chr19,41937224,41937226,-,41937224	4	0	0.541176	True	False
ATP6AP1	153664859	chrX,153664858,153664864,+,153664859	12	0		chrX,153664858,153664864,+,153664859	4	0	1	True	False
ATP6AP1L	81607830	chr5,81607829,81607830,+,81607830	4	0		n.a.	0	0	1	False	False
ATP6AP2	40465136	n.a.	0	449		chrX,40465133,40465136,+,40465136	4	8	2.66489e-07	False	True
ATP6AP2	40465887	chrX,40465865,40465888,+,40465887	442	7		chrX,40465884,40465888,+,40465887	8	4	7.96451e-05	True	False
ATP6AP2	40465723	chrX,40465722,40465723,+,40465723	7	442		n.a.	0	12	1	False	False
ATP6V0A1	40674598	chr17,40674596,40674598,+,40674598	9	0		n.a.	0	0	1	False	False
ATP6V0A2	124242791	chr12,124242769,124242818,+,124242791	10	0		n.a.	0	0	1	False	False
ATP6V0B	44443967	chr1,44443962,44443967,+,44443967	54	0		chr1,44443961,44443968,+,44443967	15	0	1	True	False
ATP6V0C	2570219	chr16,2570213,2570224,+,2570219	88	0		chr16,2570217,2570219,+,2570219	4	0	1	True	False
ATP6V0D1	67471924	chr16,67471924,67471931,-,67471924	31	0		chr16,67471930,67471931,-,67471930	4	0	1	True	False
ATP6V0E1	172461605	chr5,172461604,172461605,+,172461605	77	55		n.a.	0	15	6.10813e-06	False	False
ATP6V0E1	172447944	n.a.	0	132		chr5,172447917,172447944,+,172447944	3	12	0.000877252	False	False
ATP6V0E1	172461893	chr5,172461887,172461901,+,172461893	55	77		chr5,172461888,172461893,+,172461893	12	3	0.00583096	True	False
ATP6V1A	113524299	chr3,113524298,113524299,+,113524299	5	0		n.a.	0	12	0.000161603	False	False
ATP6V1A	113530902	n.a.	0	5		chr3,113530892,113530905,+,113530902	12	0	0.000161603	False	False
ATP6V1C1	104085285	chr8,104085284,104085286,+,104085285	5	30		n.a.	0	0	1	False	False
ATP6V1C1	104081801	chr8,104081790,104081805,+,104081801	12	23		n.a.	0	0	1	False	False
ATP6V1C1	104081512	chr8,104081504,104081512,+,104081512	18	17		n.a.	0	0	1	False	False
ATP6V1D	67804790	chr14,67804790,67804797,-,67804790	4	8		chr14,67804790,67804797,-,67804790	7	0	0.0128205	True	False
ATP6V1D	67807153	chr14,67807153,67807154,-,67807153	5	7		n.a.	0	7	0.106037	False	False
ATP6V1D	67804578	chr14,67804578,67804583,-,67804578	3	9		n.a.	0	7	0.263158	False	False
ATP6V1E1	18081013	chr22,18081013,18081014,-,18081013	17	52		n.a.	0	15	0.0335157	False	False
ATP6V1E1	18074936	chr22,18074906,18074938,-,18074936	52	17		chr22,18074931,18074939,-,18074936	15	0	0.0335157	True	False
ATP6V1E2	46738989	chr2,46738989,46738990,-,46738989	3	0		n.a.	0	0	1	False	False
ATP6V1F	128505901	chr7,128505895,128505902,+,128505901	68	0		chr7,128505898,128505902,+,128505901	16	0	1	True	False
ATP6V1G1	117360139	chr9,117360137,117360139,+,117360139	6	208		n.a.	0	12	1	False	False
ATP6V1G1	117360653	chr9,117360648,117360663,+,117360653	208	6		chr9,117360651,117360659,+,117360653	12	0	1	True	False
ATP6V1G2	31512245	chr6,31512245,31512246,-,31512245	4	0		n.a.	0	0	1	False	False
ATP6V1G2-DDX39B,DDX39B	31497999	chr6,31497999,31498005,-,31497999	20	0		chr6,31497998,31498019,-,31498000	7	0	1	True	False
ATP6V1H	54628301	chr8,54628301,54628304,-,54628301	3	17		n.a.	0	7	0.545299	False	False
ATP6V1H	54628233	chr8,54628233,54628250,-,54628233	17	3		chr8,54628232,54628245,-,54628233	7	0	0.545299	True	False
ATP7A	77305887	chrX,77305886,77305887,+,77305887	4	0		n.a.	0	0	1	False	False
ATP8B1	55315590	chr18,55315590,55315591,-,55315590	3	0		n.a.	0	0	1	False	False
ATP8B2	154323781	chr1,154323762,154323781,+,154323781	3	0		n.a.	0	0	1	False	False
ATP9A	50318171	n.a.	0	58		chr20,50318161,50318172,-,50318171	7	0	1.43639e-09	False	True
ATP9A	50213317	chr20,50213314,50213318,-,50213317	58	0		n.a.	0	7	1.43639e-09	False	True
ATPAF1	47100720	n.a.	0	54		chr1,47100720,47100721,-,47100720	3	0	3.41763e-05	False	False
ATPAF1	47098413	chr1,47098413,47098418,-,47098413	34	20		n.a.	0	3	0.0605263	False	False
ATPAF1	47118109	chr1,47118109,47118114,-,47118109	20	34		n.a.	0	3	0.544771	False	False
ATPAF2	17921579	chr17,17921579,17921580,-,17921579	4	0		n.a.	0	0	1	False	False
ATPIF1	28564379	chr1,28564378,28564379,+,28564379	25	191		n.a.	0	23	0.143894	False	False
ATPIF1	28564610	chr1,28564606,28564617,+,28564610	191	25		chr1,28564608,28564617,+,28564610	23	0	0.143894	True	False
ATR	142168082	chr3,142168079,142168083,-,142168082	49	8		n.a.	0	0	1	False	False
ATR	142168160	chr3,142168160,142168161,-,142168160	8	49		n.a.	0	0	1	False	False
ATRAID	27440026	n.a.	0	15		chr2,27440019,27440027,+,27440026	8	0	2.03951e-06	False	True
ATRAID	27439947	chr2,27439946,27439947,+,27439947	12	3		n.a.	0	8	0.000336519	False	False
ATRAID	27440055	chr2,27440054,27440055,+,27440055	3	12		n.a.	0	8	0.525692	False	False
ATRIP	48507055	chr3,48507053,48507055,+,48507055	5	0		n.a.	0	0	1	False	False
ATRX	76841040	n.a.	0	0		chrX,76841037,76841044,-,76841040	6	0	1	False	False
ATXN1	16738046	chr6,16738046,16738047,-,16738046	3	7		n.a.	0	0	1	False	False
ATXN1	16299344	chr6,16299344,16299345,-,16299344	7	3		n.a.	0	0	1	False	False
ATXN10	46239866	chr22,46239845,46239876,+,46239866	292	17		n.a.	0	0	1	False	False
ATXN10	46125337	chr22,46125336,46125337,+,46125337	3	306		n.a.	0	0	1	False	False
ATXN10	46240750	chr22,46240748,46240750,+,46240750	11	298		n.a.	0	0	1	False	False
ATXN10	46240822	chr22,46240813,46240822,+,46240822	3	306		n.a.	0	0	1	False	False
ATXN2L	28848509	chr16,28848508,28848509,+,28848509	3	0		n.a.	0	0	1	False	False
ATXN7	63989133	chr3,63989130,63989133,+,63989133	7	4		n.a.	0	0	1	False	False
ATXN7	63989217	chr3,63989216,63989238,+,63989217	4	7		n.a.	0	0	1	False	False
ATXN7L1	105244783	chr7,105244783,105244784,-,105244783	6	0		n.a.	0	0	1	False	False
ATXN7L2	110035345	n.a.	0	0		chr1,110035344,110035355,+,110035345	3	0	1	False	False
ATXN7L3	42269174	chr17,42269164,42269175,-,42269174	10	0		n.a.	0	0	1	False	False
ATXN7L3B	74935224	n.a.	0	0		chr12,74935223,74935232,+,74935224	4	0	1	False	False
AUP1	74753776	chr2,74753776,74753782,-,74753776	9	0		chr2,74753775,74753785,-,74753781	17	0	1	True	False
AURKA	54944725	chr20,54944716,54944726,-,54944725	8	65		chr20,54944716,54944726,-,54944725	4	9	0.0786609	True	False
AURKA	54944446	chr20,54944439,54944448,-,54944446	65	8		chr20,54944441,54944448,-,54944446	9	4	0.0786609	True	False
AURKAIP1	1309117	chr1,1309091,1309121,-,1309117	130	0		chr1,1309110,1309127,-,1309117	15	0	1	True	False
AURKB	8108057	n.a.	0	0		chr17,8108057,8108059,-,8108057	3	0	1	False	False
AVEN	34158429	chr15,34158429,34158430,-,34158429	3	0		n.a.	0	0	1	False	False
AVL9	32623760	chr7,32623759,32623781,+,32623760	5	0		n.a.	0	0	1	False	False
AVPI1	99437183	chr10,99437182,99437184,-,99437183	136	0		chr10,99437182,99437186,-,99437182	13	0	1	True	False
AXIN1	337440	chr16,337440,337464,-,337440	26	0		n.a.	0	0	1	False	False
AXIN2	63524685	chr17,63524685,63524686,-,63524685	4	0		n.a.	0	0	1	False	False
AXL	41767667	chr19,41767666,41767671,+,41767667	4	11		n.a.	0	0	1	False	False
AXL	41766195	chr19,41766194,41766202,+,41766195	11	4		n.a.	0	0	1	False	False
AZI2	28362582	chr3,28362582,28362583,-,28362582	7	8		n.a.	0	0	1	False	False
AZI2	28365028	chr3,28365028,28365056,-,28365028	5	10		n.a.	0	0	1	False	False
AZI2	28381965	chr3,28381965,28381966,-,28381965	3	12		n.a.	0	0	1	False	False
AZIN1	103840292	chr8,103840292,103840293,-,103840292	18	62		n.a.	0	0	1	False	False
AZIN1	103840232	chr8,103840232,103840239,-,103840232	29	51		n.a.	0	0	1	False	False
AZIN1	103838537	chr8,103838537,103838538,-,103838537	8	72		n.a.	0	0	1	False	False
AZIN1	103838593	chr8,103838579,103838594,-,103838593	8	72		n.a.	0	0	1	False	False
AZIN1	103839890	chr8,103839890,103839891,-,103839890	14	66		n.a.	0	0	1	False	False
AZIN1	103851106	chr8,103851106,103851107,-,103851106	3	77		n.a.	0	0	1	False	False
B2M	45010175	n.a.	0	2701		chr15,45010173,45010179,+,45010175	15	215	1.71276e-17	False	True
B2M	45003779	n.a.	0	2701		chr15,45003762,45003779,+,45003779	3	227	0.000477414	False	False
B2M	45010343	chr15,45010333,45010358,+,45010343	2620	81		chr15,45010294,45010357,+,45010343	212	18	0.00077978	True	False
B2M	45010296	chr15,45010278,45010325,+,45010296	62	2639		n.a.	0	230	0.0136475	False	False
B2M	45009951	chr15,45009943,45009951,+,45009951	11	2690		n.a.	0	230	1	False	False
B2M	45010240	chr15,45010238,45010250,+,45010240	8	2693		n.a.	0	230	1	False	False
B3GALNT1	160803692	chr3,160803691,160803693,-,160803692	8	0		n.a.	0	0	1	False	False
B3GALNT2	235612292	chr1,235612292,235612293,-,235612292	14	0		n.a.	0	0	1	False	False
B3GALT6	1170417	chr1,1170416,1170417,+,1170417	8	9		n.a.	0	0	1	False	False
B3GALT6	1169099	chr1,1169095,1169108,+,1169099	9	8		n.a.	0	0	1	False	False
B3GNT1	66112846	chr11,66112845,66112868,-,66112846	8	0		n.a.	0	0	1	False	False
B3GNT2	62451865	chr2,62451864,62451865,+,62451865	5	0		n.a.	0	0	1	False	False
B4GALNT4	382058	chr11,382048,382058,+,382058	5	154		n.a.	0	0	1	False	False
B4GALNT4	382117	chr11,382116,382120,+,382117	154	5		n.a.	0	0	1	False	False
B4GALT1	33110642	chr9,33110636,33110664,-,33110642	133	57		chr9,33110637,33110643,-,33110642	4	0	0.322445	True	False
B4GALT1	33111417	chr9,33111415,33111418,-,33111417	57	133		n.a.	0	0	1	False	False
B4GALT2	44456825	chr1,44456824,44456843,+,44456825	11	0		n.a.	0	5	0.000228938	False	False
B4GALT2	44456840	n.a.	0	11		chr1,44456834,44456843,+,44456840	5	0	0.000228938	False	False
B4GALT3	161141101	chr1,161141101,161141102,-,161141101	14	0		chr1,161141100,161141103,-,161141100	3	0	1	True	False
B4GALT4	118930618	chr3,118930596,118930619,-,118930618	9	0		n.a.	0	0	1	False	False
B4GALT5	48249485	chr20,48249485,48249492,-,48249485	48	0		chr20,48249482,48249493,-,48249484	4	0	1	True	False
B4GALT7	177037275	chr5,177037268,177037280,+,177037275	24	0		n.a.	0	0	1	False	False
B9D1	19244233	chr17,19244233,19244236,-,19244233	20	14		n.a.	0	0	1	False	False
B9D1	19246490	chr17,19246488,19246491,-,19246490	9	25		n.a.	0	0	1	False	False
B9D1	19250273	chr17,19250273,19250274,-,19250273	5	29		n.a.	0	0	1	False	False
B9D2	41866917	chr19,41866916,41866918,-,41866917	8	0		n.a.	0	0	1	False	False
BABAM1	17390145	chr19,17390144,17390145,+,17390145	3	13		chr19,17390142,17390149,+,17390145	16	0	3.22419e-06	True	True
BABAM1	17384769	chr19,17384768,17384769,+,17384769	13	3		n.a.	0	0	1	False	False
BACE2	42654456	chr21,42654455,42654472,+,42654456	3	0		n.a.	0	0	1	False	False
BACH1	30718092	chr21,30718091,30718092,+,30718092	3	0		n.a.	0	0	1	False	False
BAD	64037305	chr11,64037302,64037307,-,64037305	10	0		n.a.	0	0	1	False	False
BAG1	33252474	chr9,33252467,33252475,-,33252474	32	1096		n.a.	0	15	1	False	False
BAG1	33255023	chr9,33255015,33255029,-,33255023	1096	32		chr9,33255022,33255027,-,33255023	15	0	1	True	False
BAG2	57049734	chr6,57049706,57049735,+,57049734	102	19		chr6,57049729,57049735,+,57049734	7	0	0.592964	True	False
BAG2	57049667	chr6,57049665,57049667,+,57049667	3	118		n.a.	0	7	1	False	False
BAG2	57049632	chr6,57049587,57049659,+,57049632	12	109		n.a.	0	7	1	False	False
BAG2	57050011	chr6,57050010,57050011,+,57050011	4	117		n.a.	0	7	1	False	False
BAG3	121436925	chr10,121436924,121436925,+,121436925	6	0		n.a.	0	0	1	False	False
BAG5	104023439	chr14,104023439,104023440,-,104023439	13	0		n.a.	0	0	1	False	False
BAG6	31606806	chr6,31606805,31606821,-,31606806	37	0		chr6,31606806,31606819,-,31606818	8	0	1	True	False
BAHD1	40760428	chr15,40760427,40760428,+,40760428	3	0		n.a.	0	0	1	False	False
BAIAP2	79084313	chr17,79084312,79084316,+,79084313	9	0		n.a.	0	0	1	False	False
BAIAP2L1	97922551	chr7,97922551,97922558,-,97922551	3	24		n.a.	0	0	1	False	False
BAIAP2L1	97920968	chr7,97920968,97920969,-,97920968	24	3		n.a.	0	0	1	False	False
BANF1	65771620	chr11,65771619,65771638,+,65771620	227	0		n.a.	0	0	1	False	False
BAP1	52435054	chr3,52435028,52435055,-,52435054	21	0		chr3,52435028,52435043,-,52435042	9	0	1	True	False
BARD1	215590361	chr2,215590361,215590371,-,215590361	3	0		n.a.	0	0	1	False	False
BASP1	17276936	chr5,17276928,17276936,+,17276936	131	0		chr5,17276927,17276946,+,17276936	32	0	1	True	False
BATF3	212859814	chr1,212859809,212859815,-,212859814	6	0		n.a.	0	0	1	False	False
BAX	49465054	chr19,49465051,49465054,+,49465054	22	0		chr19,49465051,49465056,+,49465056	3	0	1	True	False
BAZ2A	56989716	chr12,56989716,56989719,-,56989716	7	0		n.a.	0	0	1	False	False
BBC3	47724081	chr19,47724080,47724088,-,47724081	20	0		n.a.	0	0	1	False	False
BBIP1	112659908	chr10,112659908,112659909,-,112659908	14	0		n.a.	0	0	1	False	False
BBS1	66301085	chr11,66301068,66301085,+,66301085	25	0		n.a.	0	0	1	False	False
BBS10	76738279	chr12,76738279,76738288,-,76738279	4	0		n.a.	0	0	1	False	False
BBS12	123665252	chr4,123665251,123665252,+,123665252	6	0		n.a.	0	0	1	False	False
BBS2	56518300	chr16,56518300,56518301,-,56518300	5	4		chr16,56518300,56518301,-,56518300	3	0	0.490909	True	False
BBS2	56518261	chr16,56518261,56518262,-,56518261	4	5		n.a.	0	0	1	False	False
BBS4	73030746	chr15,73030745,73030746,+,73030746	5	0		n.a.	0	0	1	False	False
BBS7	122748883	chr4,122748883,122748884,-,122748883	3	9		n.a.	0	0	1	False	False
BBS7	122780954	chr4,122780954,122780956,-,122780954	4	8		n.a.	0	0	1	False	False
BBS7	122745915	chr4,122745915,122745916,-,122745915	5	7		n.a.	0	0	1	False	False
BBS9	33645240	chr7,33645239,33645240,+,33645240	3	0		n.a.	0	0	1	False	False
BCAP29	107263758	chr7,107263755,107263758,+,107263758	7	9		n.a.	0	0	1	False	False
BCAP29	107262315	chr7,107262314,107262318,+,107262315	5	11		n.a.	0	0	1	False	False
BCAP29	107245212	chr7,107245211,107245212,+,107245212	4	12		n.a.	0	0	1	False	False
BCAR1	75262941	chr16,75262934,75262942,-,75262941	5	0		chr16,75262941,75262946,-,75262941	3	0	1	True	False
BCAR3	94027351	n.a.	0	4		chr1,94027350,94027352,-,94027351	3	0	0.0285714	False	False
BCAR3	94027402	chr1,94027402,94027403,-,94027402	4	0		n.a.	0	3	0.0285714	False	False
BCAS2	115110185	n.a.	0	74		chr1,115110176,115110186,-,115110185	3	0	1.36705e-05	False	False
BCAS2	115110359	chr1,115110359,115110365,-,115110359	62	12		n.a.	0	3	0.0062201	False	False
BCAS2	115110205	chr1,115110184,115110206,-,115110205	12	62		n.a.	0	3	1	False	False
BCAS3	59147748	n.a.	0	0		chr17,59147747,59147759,+,59147748	3	0	1	False	False
BCAS4	49493714	chr20,49493713,49493714,+,49493714	6	0		n.a.	0	0	1	False	False
BCAT1	24964297	chr12,24964281,24964300,-,24964297	16	3		n.a.	0	0	1	False	False
BCAT1	24970591	chr12,24970591,24970592,-,24970591	3	16		n.a.	0	0	1	False	False
BCAT2	49298326	chr19,49298321,49298331,-,49298326	208	0		chr19,49298321,49298327,-,49298321	3	0	1	True	False
BCCIP	127542091	chr10,127542090,127542092,+,127542091	45	18		n.a.	0	8	0.000146842	False	False
BCCIP	127542264	n.a.	0	63		chr10,127542263,127542264,+,127542264	3	5	0.000979792	False	False
BCCIP	127525114	chr10,127525089,127525114,+,127525114	13	50		chr10,127525113,127525115,+,127525114	5	3	0.0214327	True	False
BCCIP	127529932	chr10,127529931,127529947,+,127529932	5	58		n.a.	0	8	1	False	False
BCDIN3D-AS1	50232945	chr12,50232944,50232945,+,50232945	3	0		n.a.	0	0	1	False	False
BCKDHA	41930907	chr19,41930895,41930910,+,41930907	23	0		n.a.	0	0	1	False	False
BCKDHB	81055988	chr6,81055987,81055989,+,81055988	22	3		n.a.	0	0	1	False	False
BCKDHB	81054814	chr6,81054813,81054815,+,81054814	3	22		n.a.	0	0	1	False	False
BCKDK	31123888	chr16,31123886,31123888,+,31123888	4	0		n.a.	0	0	1	False	False
BCL10	85740509	chr1,85740509,85740510,-,85740509	3	189		n.a.	0	0	1	False	False
BCL10	85731932	chr1,85731922,85731933,-,85731932	189	3		n.a.	0	0	1	False	False
BCL2L1	30252263	chr20,30252259,30252264,-,30252263	15	0		chr20,30252262,30252268,-,30252262	4	0	1	True	False
BCL2L11	111923453	chr2,111923452,111923453,+,111923453	3	0		n.a.	0	0	1	False	False
BCL2L12	50177167	n.a.	0	0		chr19,50177156,50177174,+,50177167	6	0	1	False	False
BCL2L13	18211977	chr22,18211950,18211988,+,18211977	29	7		n.a.	0	0	1	False	False
BCL2L13	18213384	chr22,18213383,18213385,+,18213384	7	29		n.a.	0	0	1	False	False
BCL2L2	23780958	chr14,23780956,23780958,+,23780958	20	0		n.a.	0	0	1	False	False
BCL3	45263300	chr19,45263299,45263300,+,45263300	40	0		n.a.	0	0	1	False	False
BCL7B	72950686	chr7,72950676,72950694,-,72950686	174	6		n.a.	0	0	1	False	False
BCL7B	72966496	chr7,72966496,72966497,-,72966496	3	177		n.a.	0	0	1	False	False
BCL7B	72950770	chr7,72950770,72950771,-,72950770	3	177		n.a.	0	0	1	False	False
BCL7C	30899118	chr16,30899118,30899119,-,30899118	10	0		chr16,30899118,30899121,-,30899118	6	0	1	True	False
BCL9	147098013	chr1,147098012,147098013,+,147098013	3	0		n.a.	0	0	1	False	False
BCL9L	118766977	chr11,118766966,118766978,-,118766977	11	0		n.a.	0	3	0.00274725	False	False
BCL9L	118766845	n.a.	0	11		chr11,118766845,118766847,-,118766845	3	0	0.00274725	False	False
BCLAF1	136579728	chr6,136579728,136579746,-,136579728	37	14		chr6,136579726,136579730,-,136579728	7	0	0.17829	True	False
BCLAF1	136582050	chr6,136582035,136582051,-,136582050	5	46		n.a.	0	7	1	False	False
BCLAF1	136579433	chr6,136579433,136579434,-,136579433	5	46		n.a.	0	7	1	False	False
BCLAF1	136581643	chr6,136581643,136581644,-,136581643	4	47		n.a.	0	7	1	False	False
BCOR	39910530	chrX,39910501,39910531,-,39910530	48	0		n.a.	0	0	1	False	False
BDH2	104000593	chr4,104000593,104000617,-,104000593	5	0		n.a.	0	0	1	False	False
BDKRB1	96731096	chr14,96731095,96731097,+,96731096	5	0		n.a.	0	0	1	False	False
BDKRB2	96710501	chr14,96710500,96710502,+,96710501	3	0		n.a.	0	0	1	False	False
BDNF	27678871	chr11,27678869,27678872,-,27678871	10	15		n.a.	0	0	1	False	False
BDNF	27676445	chr11,27676445,27676446,-,27676445	15	10		n.a.	0	0	1	False	False
BDP1	70762706	chr5,70762705,70762706,+,70762706	4	4		n.a.	0	0	1	False	False
BDP1	70863647	chr5,70863646,70863647,+,70863647	4	4		n.a.	0	0	1	False	False
BECN1	40962159	chr17,40962145,40962182,-,40962159	74	3		chr17,40962155,40962160,-,40962155	3	0	1	True	False
BECN1	40966193	chr17,40966193,40966194,-,40966193	3	74		n.a.	0	0	1	False	False
BEGAIN	101003489	chr14,101003489,101003508,-,101003489	38	0		n.a.	0	0	1	False	False
BET1	93622557	chr7,93622555,93622563,-,93622557	20	30		chr7,93622555,93622564,-,93622557	4	0	0.0335999	True	False
BET1	93623539	chr7,93623535,93623540,-,93623539	11	39		n.a.	0	4	0.570749	False	False
BET1	93623386	chr7,93623364,93623388,-,93623386	7	43		n.a.	0	0	1	False	False
BET1	93623483	chr7,93623483,93623484,-,93623483	12	38		n.a.	0	0	1	False	False
BET1L	200943	chr11,200943,200944,-,200943	3	0		n.a.	0	0	1	False	False
BFAR	14763085	chr16,14763084,14763102,+,14763085	8	15		chr16,14763077,14763093,+,14763093	5	0	0.0130952	True	False
BFAR	14744444	chr16,14744443,14744455,+,14744444	12	11		n.a.	0	5	0.0525031	False	False
BFAR	14762751	chr16,14762737,14762751,+,14762751	3	20		n.a.	0	5	1	False	False
BGN	152774999	chrX,152774998,152775005,+,152774999	3	0		n.a.	0	0	1	False	False
BHLHE40	5023294	chr3,5023293,5023294,+,5023294	3	199		n.a.	0	0	1	False	False
BHLHE40	5026863	chr3,5026855,5026878,+,5026863	191	11		n.a.	0	0	1	False	False
BHLHE40	5026639	chr3,5026638,5026648,+,5026639	8	194		n.a.	0	0	1	False	False
BICC1	60591195	chr10,60591181,60591195,+,60591195	5	6		n.a.	0	0	1	False	False
BICC1	60590878	chr10,60590877,60590878,+,60590878	3	8		n.a.	0	0	1	False	False
BICC1	60583348	chr10,60583347,60583348,+,60583348	3	8		n.a.	0	0	1	False	False
BICD1	32261720	chr12,32261719,32261720,+,32261720	4	0		n.a.	0	0	1	False	False
BID	18218140	chr22,18218129,18218141,-,18218140	5	0		n.a.	0	0	1	False	False
BIK	43525716	n.a.	0	0		chr22,43525715,43525718,+,43525716	3	0	1	False	False
BIN1	127805608	n.a.	0	0		chr2,127805606,127805610,-,127805608	5	0	1	False	False
BIN3	22478233	chr8,22478226,22478234,-,22478233	4	0		n.a.	0	0	1	False	False
BIRC5	76220778	chr17,76220777,76220785,+,76220778	44	34		chr17,76220776,76220785,+,76220779	6	0	0.0766293	True	False
BIRC5	76220296	chr17,76220290,76220303,+,76220296	11	67		n.a.	0	6	1	False	False
BIRC5	76220250	chr17,76220223,76220250,+,76220250	3	75		n.a.	0	0	1	False	False
BIRC5	76221431	chr17,76221428,76221452,+,76221431	14	64		n.a.	0	0	1	False	False
BIRC5	76221716	chr17,76221711,76221716,+,76221716	6	72		n.a.	0	0	1	False	False
BIRC6	32843944	chr2,32843943,32843951,+,32843944	9	18		n.a.	0	0	1	False	False
BIRC6	32843661	chr2,32843659,32843661,+,32843661	12	15		n.a.	0	0	1	False	False
BIRC6	32843478	chr2,32843477,32843486,+,32843478	6	21		n.a.	0	0	1	False	False
BIVM	103492496	chr13,103492495,103492496,+,103492496	4	24		n.a.	0	0	1	False	False
BIVM	103493843	chr13,103493842,103493843,+,103493843	3	25		n.a.	0	0	1	False	False
BIVM	103492456	chr13,103492455,103492456,+,103492456	4	24		n.a.	0	0	1	False	False
BIVM	103493882	chr13,103493881,103493882,+,103493882	17	11		n.a.	0	0	1	False	False
BIVM-ERCC5,ERCC5	103528340	chr13,103528339,103528346,+,103528340	9	0		n.a.	0	0	1	False	False
BLCAP	36145820	chr20,36145820,36145821,-,36145820	17	0		chr20,36145820,36145821,-,36145820	3	0	1	True	False
BLM	91358593	chr15,91358592,91358598,+,91358593	3	0		n.a.	0	0	1	False	False
BLMH	28575224	chr17,28575214,28575245,-,28575224	34	0		n.a.	0	0	1	False	False
BLOC1S1	56113468	chr12,56113467,56113492,+,56113468	58	0		n.a.	0	15	6.87626e-16	False	True
BLOC1S1	56113488	n.a.	0	58		chr12,56113485,56113493,+,56113488	15	0	6.87626e-16	False	True
BLOC1S2	102034452	chr10,102034452,102034453,-,102034452	3	12		chr10,102034457,102034465,-,102034464	4	0	0.00902993	True	False
BLOC1S2	102034694	chr10,102034685,102034695,-,102034694	9	6		n.a.	0	4	0.0866873	False	False
BLOC1S2	102039819	chr10,102039819,102039820,-,102039819	3	12		n.a.	0	4	1	False	False
BLOC1S3	45685058	chr19,45685057,45685058,+,45685058	3	0		n.a.	0	0	1	False	False
BLOC1S4	6719090	chr4,6719083,6719090,+,6719090	75	0		n.a.	0	0	1	False	False
BLOC1S5-TXNDC5	8012802	chr6,8012802,8012803,-,8012802	3	0		n.a.	0	0	1	False	False
BLOC1S5-TXNDC5,TXNDC5	7881754	chr6,7881754,7881756,-,7881754	45	7		chr6,7881753,7881757,-,7881754	7	0	0.582266	True	False
BLOC1S5-TXNDC5,TXNDC5	7883066	chr6,7883048,7883067,-,7883066	4	48		n.a.	0	7	1	False	False
BLOC1S5-TXNDC5,TXNDC5	7894875	chr6,7894875,7894899,-,7894875	3	49		n.a.	0	7	1	False	False
BLOC1S6	45901905	chr15,45901904,45901914,+,45901905	31	0		n.a.	0	0	1	False	False
BLVRA	43846934	chr7,43846932,43846938,+,43846934	12	0		n.a.	0	0	1	False	False
BLVRB	40953700	chr19,40953700,40953709,-,40953700	19	0		chr19,40953698,40953722,-,40953703	24	0	1	True	False
BMF	40380111	chr15,40380094,40380112,-,40380111	6	0		n.a.	0	0	1	False	False
BMP1	22058995	chr8,22058994,22058995,+,22058995	17	0		n.a.	0	0	1	False	False
BMP2	6760893	chr20,6760892,6760919,+,6760893	8	36		n.a.	0	0	1	False	False
BMP2	6760610	chr20,6760582,6760610,+,6760610	36	8		n.a.	0	0	1	False	False
BMP5	55618640	n.a.	0	0		chr6,55618635,55618643,-,55618640	3	0	1	False	False
BMP6	7882009	chr6,7882008,7882009,+,7882009	3	89		n.a.	0	0	1	False	False
BMP6	7881189	chr6,7881188,7881189,+,7881189	3	89		n.a.	0	0	1	False	False
BMP6	7881652	chr6,7881651,7881652,+,7881652	59	33		n.a.	0	0	1	False	False
BMP6	7881712	chr6,7881705,7881712,+,7881712	6	86		n.a.	0	0	1	False	False
BMP6	7881961	chr6,7881960,7881962,+,7881961	21	71		n.a.	0	0	1	False	False
BMP8B	40222855	chr1,40222855,40222856,-,40222855	6	0		n.a.	0	0	1	False	False
BMPER	34194102	chr7,34194101,34194112,+,34194102	16	4		n.a.	0	0	1	False	False
BMPER	34194023	chr7,34194022,34194023,+,34194023	4	16		n.a.	0	0	1	False	False
BMPR1A	88687725	chr10,88687723,88687725,+,88687725	6	22		n.a.	0	0	1	False	False
BMPR1A	88684944	chr10,88684940,88684944,+,88684944	22	6		n.a.	0	0	1	False	False
BMPR2	203427297	chr2,203427296,203427297,+,203427297	3	0		n.a.	0	0	1	False	False
BMS1P20	22675676	chr22,22675675,22675676,+,22675676	4	7		n.a.	0	0	1	False	False
BMS1P20	22661710	chr22,22661709,22661710,+,22661710	7	4		n.a.	0	0	1	False	False
BNC2	16416406	chr9,16416402,16416408,-,16416406	29	3		n.a.	0	0	1	False	False
BNC2	16419018	chr9,16419018,16419019,-,16419018	3	29		n.a.	0	0	1	False	False
BNIP1	172591389	chr5,172591388,172591389,+,172591389	3	0		n.a.	0	0	1	False	False
BNIP2	59955983	chr15,59955977,59956007,-,59955983	6	3		n.a.	0	0	1	False	False
BNIP2	59971169	chr15,59971169,59971170,-,59971169	3	6		n.a.	0	0	1	False	False
BNIP3	133781868	chr10,133781868,133781869,-,133781868	5	0		n.a.	0	0	1	False	False
BNIP3L	26268508	n.a.	0	0		chr8,26268507,26268508,+,26268508	3	0	1	False	False
BOC	112970439	chr3,112970429,112970449,+,112970439	12	0		n.a.	0	0	1	False	False
BOD1	173034546	chr5,173034524,173034550,-,173034546	214	0		chr5,173034543,173034547,-,173034543	4	0	1	True	False
BOLA3	74362544	chr2,74362544,74362545,-,74362544	3	0		chr2,74362543,74362546,-,74362545	11	0	1	True	False
BORA	73329587	chr13,73329586,73329587,+,73329587	7	3		n.a.	0	0	1	False	False
BORA	73330333	chr13,73330332,73330333,+,73330333	3	7		n.a.	0	0	1	False	False
BPGM	134364560	chr7,134364551,134364567,+,134364560	31	0		n.a.	0	0	1	False	False
BPNT1	220231071	chr1,220231071,220231072,-,220231071	7	0		chr1,220231070,220231100,-,220231070	5	0	1	True	False
BRAP	112079951	chr12,112079951,112079952,-,112079951	3	0		n.a.	0	0	1	False	False
BRAT1	2577487	chr7,2577486,2577516,-,2577487	168	0		n.a.	0	6	2.83059e-11	False	True
BRAT1	2577515	n.a.	0	168		chr7,2577487,2577516,-,2577515	6	0	2.83059e-11	False	True
BRCA1	41196322	chr17,41196313,41196323,-,41196322	23	0		chr17,41196310,41196319,-,41196313	3	0	1	True	False
BRCC3	154351350	chrX,154351348,154351350,+,154351350	14	0		n.a.	0	0	1	False	False
BRD1	50166932	chr22,50166931,50166941,-,50166932	76	0		n.a.	0	0	1	False	False
BRD2	32949086	chr6,32949085,32949098,+,32949086	8	0		chr6,32949084,32949087,+,32949086	7	5	0.0546956	True	False
BRD2	32940033	n.a.	0	8		chr6,32940025,32940037,+,32940033	5	7	0.0546956	False	False
BRD4	15357853	chr19,15357848,15357870,-,15357853	8	9		n.a.	0	0	1	False	False
BRD4	15346331	chr19,15346331,15346332,-,15346331	9	8		n.a.	0	0	1	False	False
BRD7	50352935	chr16,50352935,50352944,-,50352935	9	29		n.a.	0	0	1	False	False
BRD7	50353003	chr16,50353003,50353004,-,50353003	18	20		n.a.	0	0	1	False	False
BRD7	50351966	chr16,50351966,50351968,-,50351966	11	27		n.a.	0	0	1	False	False
BRD9	863856	chr5,863856,863877,-,863856	6	0		n.a.	0	0	1	False	False
BRE	28561766	chr2,28561756,28561767,+,28561766	26	0		n.a.	0	0	1	False	False
BRF1	105675631	chr14,105675627,105675632,-,105675631	12	0		n.a.	0	0	1	False	False
BRF2	37701438	chr8,37701438,37701439,-,37701438	6	0		n.a.	0	0	1	False	False
BRI3	97920837	chr7,97920831,97920841,+,97920837	37	0		chr7,97920833,97920841,+,97920834	6	0	1	True	False
BRIX1	34925779	chr5,34925772,34925786,+,34925779	63	0		chr5,34925772,34925787,+,34925786	17	0	1	True	False
BRK1	10168602	chr3,10168601,10168602,+,10168602	19	86		chr3,10168600,10168603,+,10168602	5	0	0.000347279	True	False
BRK1	10168850	chr3,10168849,10168873,+,10168850	86	19		n.a.	0	0	1	False	False
BRMS1	66104811	chr11,66104804,66104812,-,66104811	39	0		chr11,66104804,66104812,-,66104811	9	0	1	True	False
BRMS1L	36341170	chr14,36341168,36341170,+,36341170	5	0		n.a.	0	0	1	False	False
BROX	222908527	chr1,222908526,222908539,+,222908527	17	3		chr1,222908526,222908529,+,222908529	8	0	0.53602	True	False
BROX	222906231	chr1,222906230,222906231,+,222906231	3	17		n.a.	0	0	1	False	False
BRPF3	36200567	chr6,36200562,36200567,+,36200567	65	0		n.a.	0	0	1	False	False
BRWD1	40668365	chr21,40668365,40668369,-,40668365	7	7		n.a.	0	0	1	False	False
BRWD1	40670004	chr21,40670004,40670005,-,40670004	7	7		n.a.	0	0	1	False	False
BRWD3	79927040	chrX,79927040,79927051,-,79927040	4	0		n.a.	0	0	1	False	False
BSDC1	32830707	chr1,32830707,32830714,-,32830707	9	0		n.a.	0	0	1	False	False
BSG	583487	chr19,583486,583493,+,583487	39	10		chr19,583486,583494,+,583493	9	0	0.334503	True	False
BSG	582905	chr19,582904,582912,+,582905	10	39		n.a.	0	0	1	False	False
BST2	17513742	chr19,17513742,17513762,-,17513742	24	0		chr19,17513742,17513762,-,17513749	12	0	1	True	False
BTAF1	93790755	chr10,93790754,93790759,+,93790755	9	0		n.a.	0	0	1	False	False
BTBD1	83686252	chr15,83686236,83686253,-,83686252	9	0		n.a.	0	0	1	False	False
BTBD10	13409571	n.a.	0	0		chr11,13409570,13409572,-,13409571	4	0	1	False	False
BTBD3	11907242	chr20,11907224,11907251,+,11907242	188	24		chr20,11907223,11907242,+,11907242	9	0	0.602079	True	False
BTBD3	11905058	chr20,11905057,11905058,+,11905058	5	207		n.a.	0	9	1	False	False
BTBD3	11906719	chr20,11906718,11906719,+,11906719	6	206		n.a.	0	9	1	False	False
BTBD3	11906833	chr20,11906832,11906833,+,11906833	4	208		n.a.	0	0	1	False	False
BTBD3	11904729	chr20,11904728,11904729,+,11904729	6	206		n.a.	0	0	1	False	False
BTBD3	11905395	chr20,11905390,11905395,+,11905395	3	209		n.a.	0	0	1	False	False
BTBD6	105717422	chr14,105717421,105717428,+,105717422	98	0		chr14,105717421,105717431,+,105717422	7	0	1	True	False
BTBD7	93708242	chr14,93708242,93708243,-,93708242	3	15		n.a.	0	0	1	False	False
BTBD7	93703899	chr14,93703899,93703900,-,93703899	15	3		n.a.	0	0	1	False	False
BTD	15683751	chr3,15683743,15683751,+,15683751	5	6		n.a.	0	0	1	False	False
BTD	15687326	chr3,15687324,15687326,+,15687326	6	5		n.a.	0	0	1	False	False
BTF3	72801320	chr5,72801289,72801323,+,72801320	331	5		chr5,72801316,72801321,+,72801320	29	0	1	True	False
BTF3	72801459	chr5,72801447,72801459,+,72801459	5	331		n.a.	0	0	1	False	False
BTF3L4	52555444	chr1,52555443,52555444,+,52555444	3	175		n.a.	0	0	1	False	False
BTF3L4	52554103	chr1,52554102,52554103,+,52554103	4	174		n.a.	0	0	1	False	False
BTF3L4	52555564	chr1,52555563,52555567,+,52555564	6	172		n.a.	0	0	1	False	False
BTF3L4	52554064	chr1,52554055,52554091,+,52554064	155	23		n.a.	0	0	1	False	False
BTF3L4	52552554	chr1,52552553,52552574,+,52552554	10	168		n.a.	0	0	1	False	False
BTG1	92539547	n.a.	0	85		chr12,92539547,92539563,-,92539547	3	4	0.000278707	False	False
BTG1	92536903	chr12,92536903,92536910,-,92536903	85	0		chr12,92536903,92536909,-,92536903	4	3	0.000278707	True	False
BTG2	203278727	chr1,203278726,203278727,+,203278727	30	0		n.a.	0	0	1	False	False
BTG3	18965972	chr21,18965971,18965973,-,18965972	31	0		chr21,18965972,18965976,-,18965972	6	0	1	True	False
BTN2A1	26469866	chr6,26469865,26469875,+,26469866	13	0		n.a.	0	0	1	False	False
BTN3A2	26378537	n.a.	0	0		chr6,26378536,26378540,+,26378537	3	0	1	False	False
BTN3A3	26453640	chr6,26453639,26453643,+,26453640	7	0		n.a.	0	0	1	False	False
BTRC	103124648	n.a.	0	0		chr10,103124630,103124649,+,103124648	7	7	1	False	False
BTRC	103124689	n.a.	0	0		chr10,103124688,103124695,+,103124689	7	7	1	False	False
BUB1	111407125	chr2,111407125,111407126,-,111407125	4	15		n.a.	0	0	1	False	False
BUB1	111395519	chr2,111395498,111395523,-,111395519	15	4		n.a.	0	0	1	False	False
BUB1B	40513322	chr15,40513321,40513336,+,40513322	37	0		chr15,40513320,40513336,+,40513322	4	0	1	True	False
BUB3	124924880	chr10,124924870,124924887,+,124924880	165	16		chr10,124924867,124924881,+,124924880	17	0	0.369508	True	False
BUB3	124923533	chr10,124923532,124923533,+,124923533	7	174		n.a.	0	17	1	False	False
BUB3	124923675	chr10,124923674,124923676,+,124923675	4	177		n.a.	0	0	1	False	False
BUB3	124923409	chr10,124923407,124923409,+,124923409	5	176		n.a.	0	0	1	False	False
BYSL	41900783	chr6,41900782,41900784,+,41900783	8	17		n.a.	0	0	1	False	False
BYSL	41902120	chr6,41902113,41902121,+,41902120	17	8		n.a.	0	0	1	False	False
BZRAP1-AS1	56431079	chr17,56431075,56431079,+,56431079	4	0		n.a.	0	0	1	False	False
BZW1	201676715	n.a.	0	37		chr2,201676688,201676715,+,201676715	3	4	0.00264271	False	False
BZW1	201688568	chr2,201688563,201688568,+,201688568	34	3		chr2,201688563,201688567,+,201688567	4	3	0.0419382	True	False
BZW1	201688748	chr2,201688723,201688748,+,201688748	3	34		n.a.	0	7	1	False	False
BZW2	16746138	chr7,16746136,16746150,+,16746138	215	0		n.a.	0	0	1	False	False
C10orf137	127452705	chr10,127452704,127452705,+,127452705	18	0		chr10,127452704,127452714,+,127452712	4	0	1	True	False
C10orf32	104623382	chr10,104623377,104623386,+,104623382	10	18		n.a.	0	0	1	False	False
C10orf32	104624558	chr10,104624546,104624558,+,104624558	7	21		n.a.	0	0	1	False	False
C10orf32	104623919	chr10,104623918,104623919,+,104623919	5	23		n.a.	0	0	1	False	False
C10orf32	104623969	chr10,104623963,104623969,+,104623969	6	22		n.a.	0	0	1	False	False
C10orf35	71393348	chr10,71393347,71393348,+,71393348	9	0		n.a.	0	0	1	False	False
C10orf76	103605364	chr10,103605362,103605365,-,103605364	5	0		n.a.	0	0	1	False	False
C10orf88	124691022	chr10,124691012,124691027,-,124691022	7	0		n.a.	0	0	1	False	False
C11orf24	68028933	chr11,68028933,68028955,-,68028933	29	13		chr11,68028932,68028934,-,68028933	3	0	0.545595	True	False
C11orf24	68028807	chr11,68028806,68028808,-,68028807	13	29		n.a.	0	0	1	False	False
C11orf30	76263020	chr11,76263019,76263020,+,76263020	3	4		n.a.	0	0	1	False	False
C11orf30	76263941	chr11,76263940,76263941,+,76263941	4	3		n.a.	0	0	1	False	False
C11orf31	57510491	chr11,57510490,57510502,+,57510491	60	0		chr11,57510500,57510516,+,57510502	17	0	1	True	False
C11orf48,LOC102288414	62430291	n.a.	0	0		chr11,62430289,62430292,-,62430291	18	0	1	False	False
C11orf49	47105461	chr11,47105460,47105461,+,47105461	3	20		n.a.	0	0	1	False	False
C11orf49	47183797	chr11,47183796,47183797,+,47183797	20	3		n.a.	0	0	1	False	False
C11orf58	16777438	n.a.	0	143		chr11,16777436,16777440,+,16777438	6	5	2.7521e-08	False	True
C11orf58	16776894	chr11,16776882,16776895,+,16776894	126	17		chr11,16776882,16776895,+,16776894	5	6	0.00164826	True	False
C11orf58	16777692	chr11,16777691,16777692,+,16777692	4	139		n.a.	0	11	1	False	False
C11orf58	16776703	chr11,16776701,16776703,+,16776703	6	137		n.a.	0	11	1	False	False
C11orf58	16779344	chr11,16779343,16779349,+,16779344	7	136		n.a.	0	11	1	False	False
C11orf68	65684285	chr11,65684285,65684307,-,65684285	12	0		n.a.	0	0	1	False	False
C11orf71	114269798	chr11,114269794,114269799,-,114269798	3	0		n.a.	0	0	1	False	False
C11orf73	86056967	chr11,86056966,86056986,+,86056967	167	48		n.a.	0	13	1.28768e-08	False	True
C11orf73	86056711	chr11,86056704,86056711,+,86056711	35	180		chr11,86056699,86056711,+,86056705	10	3	6.62775e-06	True	False
C11orf73	86056981	n.a.	0	215		chr11,86056966,86056981,+,86056981	3	10	0.000146706	False	False
C11orf73	86056672	chr11,86056671,86056672,+,86056672	13	202		n.a.	0	13	1	False	False
C11orf74	36680835	chr11,36680834,36680835,+,36680835	4	0		n.a.	0	0	1	False	False
C11orf80	66533598	chr11,66533597,66533598,+,66533598	3	0		n.a.	0	0	1	False	False
C11orf82	82645698	chr11,82645697,82645698,+,82645698	38	0		n.a.	0	0	1	False	False
C11orf83	62439849	chr11,62439826,62439850,+,62439849	117	0		n.a.	0	0	1	False	False
C11orf84	63595187	chr11,63595186,63595187,+,63595187	4	0		n.a.	0	0	1	False	False
C11orf86	66744479	chr11,66744469,66744479,+,66744479	3	0		chr11,66744477,66744480,+,66744479	4	0	1	True	False
C11orf91	33719810	chr11,33719809,33719811,-,33719810	7	0		n.a.	0	0	1	False	False
C11orf95	63527368	n.a.	0	4		chr11,63527368,63527372,-,63527368	3	0	0.0285714	False	False
C11orf95	63527894	chr11,63527894,63527895,-,63527894	4	0		n.a.	0	3	0.0285714	False	False
C12orf10	53700955	chr12,53700954,53700961,+,53700955	8	0		chr12,53700954,53700955,+,53700955	5	0	1	True	False
C12orf23	107367760	chr12,107367759,107367760,+,107367760	5	25		n.a.	0	0	1	False	False
C12orf23	107367719	chr12,107367718,107367719,+,107367719	3	27		n.a.	0	0	1	False	False
C12orf23	107367807	chr12,107367806,107367813,+,107367807	13	17		n.a.	0	0	1	False	False
C12orf23	107366435	chr12,107366434,107366439,+,107366435	9	21		n.a.	0	0	1	False	False
C12orf29	88443937	n.a.	0	52		chr12,88443935,88443937,+,88443937	4	8	0.000779066	False	False
C12orf29	88442227	chr12,88442205,88442233,+,88442227	46	6		chr12,88442223,88442233,+,88442226	8	4	0.0818902	True	False
C12orf29	88443823	chr12,88443822,88443823,+,88443823	6	46		n.a.	0	12	0.584024	False	False
C12orf4	4598686	chr12,4598686,4598687,-,4598686	3	3		n.a.	0	0	1	False	False
C12orf4	4633711	chr12,4633711,4633712,-,4633711	3	3		n.a.	0	0	1	False	False
C12orf44	52471279	chr12,52471267,52471279,+,52471279	18	0		chr12,52471267,52471269,+,52471268	5	0	1	True	False
C12orf49	117151194	chr12,117151178,117151195,-,117151194	4	21		n.a.	0	0	1	False	False
C12orf49	117151359	chr12,117151359,117151360,-,117151359	21	4		n.a.	0	0	1	False	False
C12orf5	4462330	chr12,4462329,4462339,+,4462330	12	0		chr12,4462327,4462339,+,4462330	4	0	1	True	False
C12orf52	113629959	chr12,113629958,113629966,+,113629959	5	6		chr12,113629958,113629960,+,113629960	4	3	1	True	False
C12orf52	113630173	chr12,113630163,113630173,+,113630173	6	5		chr12,113630167,113630173,+,113630168	3	4	1	True	False
C12orf57	7055165	chr12,7055164,7055166,+,7055165	29	0		chr12,7055160,7055165,+,7055165	13	0	1	True	False
C12orf61	62995531	chr12,62995531,62995533,-,62995531	4	0		n.a.	0	0	1	False	False
C12orf65	123742475	n.a.	0	5		chr12,123742474,123742500,+,123742475	3	0	0.0178571	False	False
C12orf65	123742500	chr12,123742478,123742500,+,123742500	5	0		n.a.	0	3	0.0178571	False	False
C12orf73	104344523	chr12,104344523,104344526,-,104344523	3	11		n.a.	0	0	1	False	False
C12orf73	104345032	chr12,104345029,104345033,-,104345032	11	3		n.a.	0	0	1	False	False
C12orf75	105765031	chr12,105765030,105765032,+,105765031	201	30		chr12,105765030,105765031,+,105765031	3	0	1	True	False
C12orf75	105765296	chr12,105765274,105765297,+,105765296	25	206		n.a.	0	0	1	False	False
C12orf75	105764825	chr12,105764824,105764825,+,105764825	5	226		n.a.	0	0	1	False	False
C12orf76	110478983	chr12,110478966,110478984,-,110478983	11	0		n.a.	0	0	1	False	False
C14orf1	76117244	chr14,76117234,76117245,-,76117244	66	0		chr14,76117237,76117246,-,76117244	3	0	1	True	False
C14orf119	23567698	chr14,23567696,23567699,+,23567698	62	60		chr14,23567697,23567698,+,23567698	4	0	0.120725	True	False
C14orf119	23568329	chr14,23568328,23568329,+,23568329	7	115		n.a.	0	0	1	False	False
C14orf119	23567851	chr14,23567848,23567851,+,23567851	3	119		n.a.	0	0	1	False	False
C14orf119	23567596	chr14,23567595,23567608,+,23567596	4	118		n.a.	0	0	1	False	False
C14orf119	23567817	chr14,23567815,23567820,+,23567817	46	76		n.a.	0	0	1	False	False
C14orf142	93669245	chr14,93669245,93669262,-,93669245	21	0		chr14,93669236,93669247,-,93669245	7	0	1	True	False
C14orf166	52456369	n.a.	0	38		chr14,52456368,52456381,+,52456369	3	19	0.0450029	False	False
C14orf166	52471149	chr14,52471148,52471149,+,52471149	6	32		n.a.	0	22	0.0766219	False	False
C14orf166	52458078	chr14,52458077,52458078,+,52458078	4	34		n.a.	0	22	0.286382	False	False
C14orf166	52471423	chr14,52471417,52471427,+,52471423	28	10		chr14,52471405,52471420,+,52471412	19	3	0.337724	True	False
C14orf2	104378854	chr14,104378848,104378855,-,104378854	190	39		chr14,104378849,104378856,-,104378854	10	0	0.37406	True	False
C14orf2	104378978	chr14,104378978,104378979,-,104378978	15	214		n.a.	0	0	1	False	False
C14orf2	104378638	chr14,104378625,104378640,-,104378638	24	205		n.a.	0	0	1	False	False
C14orf93	23456428	chr14,23456409,23456429,-,23456428	8	0		n.a.	0	0	1	False	False
C15orf37	80217213	chr15,80217192,80217213,+,80217213	3	0		n.a.	0	0	1	False	False
C15orf38	90439824	chr15,90439816,90439825,-,90439824	3	0		n.a.	0	0	1	False	False
C15orf38,C15orf38-AP3S2	90446107	chr15,90446107,90446110,-,90446107	3	0		n.a.	0	0	1	False	False
C15orf39	75504509	chr15,75504503,75504509,+,75504509	3	0		n.a.	0	0	1	False	False
C15orf40	83673393	chr15,83673393,83673396,-,83673393	3	6		n.a.	0	0	1	False	False
C15orf40	83673610	chr15,83673610,83673612,-,83673610	6	3		n.a.	0	0	1	False	False
C15orf48	45725527	chr15,45725526,45725527,+,45725527	9	0		n.a.	0	0	1	False	False
C15orf52	40623654	chr15,40623654,40623680,-,40623654	9	0		n.a.	0	0	1	False	False
C15orf57	40845300	chr15,40845300,40845301,-,40845300	6	0		n.a.	0	0	1	False	False
C15orf61	67818975	chr15,67818974,67818983,+,67818975	151	0		chr15,67818973,67818975,+,67818975	3	0	1	True	False
C16orf13	684606	chr16,684606,684607,-,684606	3	47		n.a.	0	10	1	False	False
C16orf13	684430	chr16,684427,684436,-,684430	47	3		chr16,684426,684437,-,684429	10	0	1	True	False
C16orf46	81087105	chr16,81087105,81087107,-,81087105	3	0		n.a.	0	0	1	False	False
C16orf59	2514964	chr16,2514959,2514964,+,2514964	10	0		n.a.	0	0	1	False	False
C16orf62	19712446	chr16,19712443,19712446,+,19712446	6	4		n.a.	0	0	1	False	False
C16orf62	19712008	chr16,19712006,19712008,+,19712008	4	6		n.a.	0	0	1	False	False
C16orf70	67182127	chr16,67182121,67182139,+,67182127	8	3		n.a.	0	0	1	False	False
C16orf70	67182446	chr16,67182445,67182446,+,67182446	3	8		n.a.	0	0	1	False	False
C16orf72	9212934	chr16,9212924,9212934,+,9212934	8	15		chr16,9212924,9212934,+,9212925	4	0	0.0282051	True	False
C16orf72	9205952	chr16,9205951,9205954,+,9205952	7	16		n.a.	0	4	0.545299	False	False
C16orf72	9200625	chr16,9200618,9200625,+,9200625	5	18		n.a.	0	4	0.561254	False	False
C16orf72	9211470	chr16,9211469,9211470,+,9211470	3	20		n.a.	0	4	1	False	False
C16orf74	85741128	chr16,85741125,85741129,-,85741128	47	0		n.a.	0	0	1	False	False
C16orf80	58147499	chr16,58147498,58147500,-,58147499	21	0		chr16,58147498,58147501,-,58147499	6	0	1	True	False
C16orf87	46835938	chr16,46835938,46835959,-,46835938	4	0		n.a.	0	0	1	False	False
C16orf91	1469754	chr16,1469754,1469762,-,1469754	3	0		chr16,1469752,1469790,-,1469759	6	0	1	True	False
C17orf49	6920840	chr17,6920838,6920840,+,6920840	20	0		n.a.	0	0	1	False	False
C17orf51	21433298	chr17,21433298,21433310,-,21433298	3	0		n.a.	0	0	1	False	False
C17orf58	65987217	chr17,65987215,65987224,-,65987217	70	0		chr17,65987217,65987219,-,65987217	3	0	1	True	False
C17orf59	8091664	chr17,8091657,8091666,-,8091664	8	0		n.a.	0	0	1	False	False
C17orf62	80400520	n.a.	0	0		chr17,80400520,80400521,-,80400520	3	0	1	False	False
C17orf70	79519328	n.a.	0	0		chr17,79519298,79519330,-,79519328	3	0	1	False	False
C17orf75	30655462	chr17,30655462,30655463,-,30655462	7	184		n.a.	0	0	1	False	False
C17orf75	30658618	chr17,30658593,30658619,-,30658618	184	7		n.a.	0	0	1	False	False
C17orf76-AS1	16345331	chr17,16345326,16345340,+,16345331	561	0		chr17,16345311,16345340,+,16345331	45	568	1.35206e-283	True	True
C17orf76-AS1	16343421	n.a.	0	561		chr17,16343417,16343426,+,16343421	359	254	6.41782e-134	False	True
C17orf76-AS1	16344609	n.a.	0	561		chr17,16344606,16344633,+,16344609	118	495	1.421e-36	False	True
C17orf76-AS1	16342891	n.a.	0	561		chr17,16342887,16342893,+,16342891	85	528	5.31497e-26	False	True
C17orf76-AS1	16342705	n.a.	0	561		chr17,16342704,16342713,+,16342705	3	610	0.250833	False	False
C17orf76-AS1	16342414	n.a.	0	561		chr17,16342413,16342415,+,16342414	3	610	0.250833	False	False
C17orf80	71243463	chr17,71243462,71243463,+,71243463	3	14		n.a.	0	0	1	False	False
C17orf80	71245019	chr17,71245015,71245020,+,71245019	14	3		n.a.	0	0	1	False	False
C17orf85	3715442	chr17,3715432,3715444,-,3715442	10	31		n.a.	0	0	1	False	False
C17orf85	3715544	chr17,3715516,3715545,-,3715544	3	38		n.a.	0	0	1	False	False
C17orf85	3714824	chr17,3714824,3714842,-,3714824	28	13		n.a.	0	0	1	False	False
C17orf89	79215081	chr17,79215054,79215081,+,79215081	11	0		chr17,79215054,79215082,+,79215081	13	0	1	True	False
C17orf97	264365	chr17,264353,264365,+,264365	9	0		n.a.	0	0	1	False	False
C18orf21	33559241	chr18,33559235,33559250,+,33559241	21	14		n.a.	0	0	1	False	False
C18orf21	33559006	chr18,33559005,33559019,+,33559006	14	21		n.a.	0	0	1	False	False
C18orf25	43846423	chr18,43846422,43846423,+,43846423	3	7		n.a.	0	0	1	False	False
C18orf25	43846948	chr18,43846947,43846948,+,43846948	7	3		n.a.	0	0	1	False	False
C18orf54	51908381	chr18,51908380,51908404,+,51908381	3	0		n.a.	0	0	1	False	False
C18orf56	649621	chr18,649621,649627,-,649621	9	0		n.a.	0	0	1	False	False
C19orf10	4657566	chr19,4657553,4657567,-,4657566	8	0		chr19,4657558,4657567,-,4657558	36	0	1	True	False
C19orf24	1279227	chr19,1279226,1279243,+,1279227	63	0		chr19,1279226,1279227,+,1279227	3	0	1	True	False
C19orf33	38795647	chr19,38795642,38795651,+,38795647	50	0		chr19,38795642,38795649,+,38795643	10	0	1	True	False
C19orf43	12841455	chr19,12841454,12841463,-,12841455	338	0		chr19,12841455,12841463,-,12841456	6	0	1	True	False
C19orf48	51300962	chr19,51300961,51300963,-,51300962	3	0		chr19,51300962,51300988,-,51300962	9	0	1	True	False
C19orf53	13889276	chr19,13889272,13889278,+,13889276	33	0		chr19,13889271,13889283,+,13889274	16	0	1	True	False
C19orf60	18703147	chr19,18703146,18703147,+,18703147	3	0		chr19,18703145,18703147,+,18703146	4	0	1	True	False
C19orf66	10203920	chr19,10203918,10203925,+,10203920	8	0		n.a.	0	0	1	False	False
C19orf68	48700878	chr19,48700877,48700879,+,48700878	4	0		n.a.	0	0	1	False	False
C19orf70	5678433	chr19,5678430,5678441,-,5678433	38	0		chr19,5678431,5678434,-,5678432	3	0	1	True	False
C1D	68269333	chr2,68269333,68269334,-,68269333	8	0		chr2,68269333,68269335,-,68269333	3	0	1	True	False
C1GALT1C1	119759958	chrX,119759958,119759959,-,119759958	5	16		n.a.	0	0	1	False	False
C1GALT1C1	119759788	chrX,119759773,119759811,-,119759788	16	5		n.a.	0	0	1	False	False
C1orf109	38147260	chr1,38147260,38147261,-,38147260	10	0		n.a.	0	0	1	False	False
C1orf112	169773525	chr1,169773524,169773525,+,169773525	3	56		n.a.	0	3	1	False	False
C1orf112	169822228	chr1,169822226,169822229,+,169822228	56	3		chr1,169822225,169822227,+,169822226	3	0	1	True	False
C1orf122	38275127	chr1,38275118,38275127,+,38275127	15	0		chr1,38275118,38275127,+,38275127	9	0	1	True	False
C1orf123	53679774	n.a.	0	14		chr1,53679771,53679775,-,53679774	3	0	0.00147059	False	False
C1orf123	53679809	chr1,53679809,53679810,-,53679809	7	7		n.a.	0	3	0.227941	False	False
C1orf123	53680146	chr1,53680146,53680147,-,53680146	4	10		n.a.	0	3	0.541176	False	False
C1orf123	53679890	chr1,53679890,53679891,-,53679890	3	11		n.a.	0	3	1	False	False
C1orf131	231359511	chr1,231359511,231359513,-,231359511	32	0		chr1,231359511,231359513,-,231359511	3	0	1	True	False
C1orf198	230972866	chr1,230972866,230972877,-,230972866	61	13		n.a.	0	0	1	False	False
C1orf198	230975312	chr1,230975308,230975313,-,230975312	13	61		n.a.	0	0	1	False	False
C1orf21	184589460	chr1,184589458,184589461,+,184589460	60	11		n.a.	0	0	1	False	False
C1orf21	184591164	chr1,184591163,184591164,+,184591164	11	60		n.a.	0	0	1	False	False
C1orf226	162356603	chr1,162356602,162356604,+,162356603	5	0		n.a.	0	0	1	False	False
C1orf228	45187569	n.a.	0	0		chr1,45187567,45187577,+,45187569	8	6	1	False	False
C1orf228	45187480	n.a.	0	0		chr1,45187478,45187489,+,45187480	6	8	1	False	False
C1orf233	1533394	chr1,1533393,1533397,-,1533394	5	0		n.a.	0	0	1	False	False
C1orf27	186388363	chr1,186388362,186388363,+,186388363	19	0		n.a.	0	0	1	False	False
C1orf35	228288434	chr1,228288424,228288435,-,228288434	3	0		n.a.	0	0	1	False	False
C1orf43	154179203	chr1,154179147,154179223,-,154179203	366	15		chr1,154179177,154179208,-,154179203	32	0	0.618326	True	False
C1orf43	154179334	chr1,154179334,154179335,-,154179334	3	378		n.a.	0	0	1	False	False
C1orf43	154184283	chr1,154184283,154184284,-,154184283	8	373		n.a.	0	0	1	False	False
C1orf43	154179645	chr1,154179645,154179646,-,154179645	4	377		n.a.	0	0	1	False	False
C1orf50	43241196	chr1,43241174,43241196,+,43241196	11	0		n.a.	0	0	1	False	False
C1orf52	85717652	chr1,85717649,85717653,-,85717652	13	18		n.a.	0	0	1	False	False
C1orf52	85715639	chr1,85715639,85715640,-,85715639	4	27		n.a.	0	0	1	False	False
C1orf52	85717883	chr1,85717877,85717902,-,85717883	14	17		n.a.	0	0	1	False	False
C1orf63	25568747	chr1,25568722,25568748,-,25568747	40	0		chr1,25568741,25568748,-,25568747	3	0	1	True	False
C1orf74	209955661	chr1,209955661,209955662,-,209955661	3	0		n.a.	0	0	1	False	False
C1orf85	156262479	chr1,156262478,156262481,-,156262479	29	6		n.a.	0	0	1	False	False
C1orf85	156259882	chr1,156259882,156259889,-,156259882	6	29		n.a.	0	0	1	False	False
C1orf86	2120990	chr1,2120989,2120991,-,2120990	6	0		n.a.	0	0	1	False	False
C1QBP	5336235	n.a.	0	2350		chr17,5336200,5336236,-,5336235	11	49	8.78634e-19	False	True
C1QBP	5336099	chr17,5336094,5336104,-,5336099	2299	51		chr17,5336094,5336104,-,5336099	45	15	1.45535e-11	True	True
C1QBP	5335956	chr17,5335939,5335958,-,5335956	36	2314		chr17,5335956,5335959,-,5335957	4	56	0.0162531	True	False
C1QBP	5341447	chr17,5341447,5341449,-,5341447	9	2341		n.a.	0	60	1	False	False
C1QBP	5338919	chr17,5338919,5338920,-,5338919	3	2347		n.a.	0	60	1	False	False
C1QBP	5335989	chr17,5335989,5335990,-,5335989	3	2347		n.a.	0	60	1	False	False
C1QTNF3	34017966	chr5,34017966,34017967,-,34017966	3	0		n.a.	0	0	1	False	False
C1QTNF3-AMACR,AMACR	33988393	chr5,33988393,33988397,-,33988393	4	7		n.a.	0	0	1	False	False
C1QTNF3-AMACR,AMACR	33988755	chr5,33988755,33988761,-,33988755	4	7		n.a.	0	0	1	False	False
C1QTNF3-AMACR,AMACR	34005146	chr5,34005146,34005147,-,34005146	3	8		n.a.	0	0	1	False	False
C1QTNF9B-AS1	24466239	chr13,24466238,24466243,+,24466239	5	0		n.a.	0	0	1	False	False
C1R	7187524	chr12,7187517,7187533,-,7187524	65	9		n.a.	0	0	1	False	False
C1R	7187724	chr12,7187724,7187725,-,7187724	5	69		n.a.	0	0	1	False	False
C1R	7188051	chr12,7188051,7188052,-,7188051	4	70		n.a.	0	0	1	False	False
C1RL	7251114	chr12,7251114,7251115,-,7251114	3	0		n.a.	0	0	1	False	False
C1S	7178334	chr12,7178333,7178334,+,7178334	24	0		n.a.	0	0	1	False	False
C20orf194	3229956	chr20,3229956,3229957,-,3229956	8	0		n.a.	0	0	1	False	False
C20orf27	3734162	chr20,3734155,3734163,-,3734162	28	0		chr20,3734155,3734158,-,3734157	5	0	1	True	False
C21orf33	45565591	chr21,45565590,45565605,+,45565591	10	0		chr21,45565588,45565592,+,45565591	4	0	1	True	False
C21orf59	33973985	chr21,33973983,33973986,-,33973985	56	0		chr21,33973985,33973987,-,33973985	4	0	1	True	False
C21orf91	19165571	chr21,19165571,19165572,-,19165571	5	12		n.a.	0	0	1	False	False
C21orf91	19161292	chr21,19161285,19161293,-,19161292	12	5		n.a.	0	0	1	False	False
C22orf29	19837758	chr22,19837758,19837764,-,19837758	6	4		n.a.	0	0	1	False	False
C22orf29	19833671	chr22,19833671,19833672,-,19833671	4	6		n.a.	0	0	1	False	False
C22orf39	19429023	n.a.	0	27		chr22,19429023,19429033,-,19429023	3	0	0.000246305	False	False
C22orf39	19430899	chr22,19430881,19430900,-,19430899	23	4		n.a.	0	3	0.00862069	False	False
C22orf39	19428417	chr22,19428417,19428418,-,19428417	4	23		n.a.	0	3	1	False	False
C22orf46	42094139	chr22,42094138,42094141,+,42094139	9	0		n.a.	0	0	1	False	False
C2CD2	43305229	chr21,43305229,43305230,-,43305229	4	0		n.a.	0	0	1	False	False
C2CD2L	118987827	chr11,118987826,118987827,+,118987827	4	0		n.a.	0	0	1	False	False
C2CD3	73818747	chr11,73818747,73818748,-,73818747	4	0		n.a.	0	0	1	False	False
C2orf43	20884815	chr2,20884812,20884816,-,20884815	5	14		n.a.	0	0	1	False	False
C2orf43	20883792	chr2,20883775,20883793,-,20883792	14	5		n.a.	0	0	1	False	False
C2orf44	24252236	chr2,24252212,24252237,-,24252236	11	0		n.a.	0	0	1	False	False
C2orf47	200828832	chr2,200828831,200828832,+,200828832	25	0		chr2,200828839,200828840,+,200828840	4	0	1	True	False
C2orf49	105961906	chr2,105961905,105961906,+,105961906	3	0		n.a.	0	0	1	False	False
C2orf69	200792994	chr2,200792991,200792994,+,200792994	3	0		n.a.	0	0	1	False	False
C2orf74	61391960	chr2,61391959,61391962,+,61391960	9	0		n.a.	0	0	1	False	False
C3	6677847	chr19,6677847,6677854,-,6677847	11	0		n.a.	0	0	1	False	False
C3orf17	112723768	chr3,112723768,112723772,-,112723768	37	0		n.a.	0	0	1	False	False
C3orf33	155481158	n.a.	0	0		chr3,155481158,155481159,-,155481158	3	0	1	False	False
C3orf38	88207113	chr3,88207111,88207115,+,88207113	33	9		n.a.	0	0	1	False	False
C3orf38	88206294	chr3,88206287,88206294,+,88206294	9	33		n.a.	0	0	1	False	False
C3orf52	111837058	chr3,111837043,111837058,+,111837058	11	0		n.a.	0	0	1	False	False
C3orf58	143711209	chr3,143711200,143711209,+,143711209	12	0		n.a.	0	0	1	False	False
C3orf62	49308311	chr3,49308310,49308313,-,49308311	6	0		n.a.	0	0	1	False	False
C3orf72	138672822	chr3,138672821,138672833,+,138672822	3	0		n.a.	0	0	1	False	False
C3orf80	159945993	chr3,159945992,159946000,+,159945993	10	0		n.a.	0	0	1	False	False
C4BPB	207273314	chr1,207273313,207273336,+,207273314	3	0		n.a.	0	33	0.000140056	False	False
C4BPB	207273336	n.a.	0	3		chr1,207273316,207273340,+,207273336	33	0	0.000140056	False	False
C4orf21	113460496	chr4,113460496,113460497,-,113460496	4	0		n.a.	0	0	1	False	False
C4orf27	170650620	chr4,170650620,170650631,-,170650620	8	0		n.a.	0	0	1	False	False
C4orf3	120218211	chr4,120218203,120218212,-,120218211	46	100		n.a.	0	3	0.552749	False	False
C4orf3	120219646	chr4,120219646,120219664,-,120219646	100	46		chr4,120219646,120219648,-,120219646	3	0	0.552749	True	False
C4orf32	113108308	chr4,113108307,113108308,+,113108308	19	5		n.a.	0	0	1	False	False
C4orf32	113110178	chr4,113110177,113110178,+,113110178	5	19		n.a.	0	0	1	False	False
C4orf33	130033843	chr4,130033836,130033843,+,130033843	8	0		n.a.	0	0	1	False	False
C4orf46	159590227	chr4,159590227,159590228,-,159590227	5	6		n.a.	0	0	1	False	False
C4orf46	159587829	chr4,159587829,159587830,-,159587829	6	5		n.a.	0	0	1	False	False
C4orf48	2045691	chr4,2045690,2045698,+,2045691	45	0		n.a.	0	0	1	False	False
C5AR2	47846598	chr19,47846597,47846598,+,47846598	3	0		n.a.	0	0	1	False	False
C5orf15	133291194	chr5,133291194,133291203,-,133291194	49	3		chr5,133291191,133291208,-,133291202	8	0	1	True	False
C5orf15	133292397	chr5,133292397,133292398,-,133292397	3	49		n.a.	0	0	1	False	False
C5orf22	31554987	chr5,31554986,31554987,+,31554987	4	25		n.a.	0	0	1	False	False
C5orf22	31554915	chr5,31554914,31554920,+,31554915	17	12		n.a.	0	0	1	False	False
C5orf22	31555155	chr5,31555154,31555155,+,31555155	4	25		n.a.	0	0	1	False	False
C5orf22	31553214	chr5,31553200,31553214,+,31553214	4	25		n.a.	0	0	1	False	False
C5orf24	134192932	chr5,134192931,134192932,+,134192932	5	177		n.a.	0	0	1	False	False
C5orf24	134195425	chr5,134195418,134195425,+,134195425	177	5		n.a.	0	0	1	False	False
C5orf28	43483125	chr5,43483118,43483126,-,43483125	4	151		n.a.	0	0	1	False	False
C5orf28	43445325	chr5,43445325,43445326,-,43445325	7	148		n.a.	0	0	1	False	False
C5orf28	43445432	chr5,43445429,43445434,-,43445432	36	119		n.a.	0	0	1	False	False
C5orf28	43445264	chr5,43445264,43445265,-,43445264	3	152		n.a.	0	0	1	False	False
C5orf28	43444783	chr5,43444780,43444785,-,43444783	105	50		n.a.	0	0	1	False	False
C5orf30	102614013	chr5,102614012,102614015,+,102614013	12	22		n.a.	0	0	1	False	False
C5orf30	102614072	chr5,102614066,102614072,+,102614072	9	25		n.a.	0	0	1	False	False
C5orf30	102612939	chr5,102612918,102612939,+,102612939	10	24		n.a.	0	0	1	False	False
C5orf30	102614361	chr5,102614360,102614362,+,102614361	3	31		n.a.	0	0	1	False	False
C5orf34	43486811	chr5,43486803,43486813,-,43486811	79	16		n.a.	0	0	1	False	False
C5orf34	43505995	chr5,43505995,43505996,-,43505995	16	79		n.a.	0	0	1	False	False
C5orf42	37106339	chr5,37106339,37106343,-,37106339	6	0		n.a.	0	0	1	False	False
C5orf51	41921640	chr5,41921639,41921640,+,41921640	5	0		n.a.	0	0	1	False	False
C5orf63	126383220	chr5,126383220,126383221,-,126383220	3	0		n.a.	0	0	1	False	False
C6orf1	34214173	chr6,34214173,34214175,-,34214173	3	0		chr6,34214173,34214174,-,34214173	3	0	1	True	False
C6orf100	28912437	n.a.	0	0		chr6,28912425,28912446,+,28912437	240	0	1	False	False
C6orf106	34653237	n.a.	0	0		chr6,34653234,34653240,-,34653237	12	0	1	False	False
C6orf120	170104882	chr6,170104881,170104908,+,170104882	3	0		n.a.	0	0	1	False	False
C6orf136	30620875	chr6,30620874,30620879,+,30620875	3	0		n.a.	0	0	1	False	False
C6orf147	73983859	chr6,73983859,73983879,-,73983859	4	0		n.a.	0	0	1	False	False
C6orf203	107363186	chr6,107363178,107363186,+,107363186	6	0		n.a.	0	0	1	False	False
C6orf211	151774244	chr6,151774243,151774244,+,151774244	3	21		n.a.	0	4	1	False	False
C6orf211	151791233	chr6,151791232,151791234,+,151791233	21	3		chr6,151791231,151791234,+,151791233	4	0	1	True	False
C6orf47	31626112	n.a.	0	0		chr6,31626112,31626134,-,31626112	3	0	1	False	False
C6orf48	31807536	chr6,31807535,31807537,+,31807536	55	0		chr6,31807530,31807537,+,31807536	11	4121	1.21551e-114	True	True
C6orf48	31803104	n.a.	0	55		chr6,31803082,31803128,+,31803104	3348	784	9.35527e-40	False	True
C6orf48	31804919	n.a.	0	55		chr6,31804914,31804929,+,31804919	770	3362	2.5005e-05	False	False
C6orf48	31802764	n.a.	0	55		chr6,31802755,31802782,+,31802764	3	4129	1	False	False
C6orf57	71298495	chr6,71298468,71298508,+,71298495	4	0		n.a.	0	0	1	False	False
C6orf62	24705091	n.a.	0	13		chr6,24705091,24705096,-,24705091	7	0	1.28999e-05	False	False
C6orf62	24710117	chr6,24710117,24710118,-,24710117	7	6		n.a.	0	7	0.044453	False	False
C6orf62	24705219	chr6,24705219,24705220,-,24705219	3	10		n.a.	0	7	0.521053	False	False
C6orf62	24705273	chr6,24705273,24705297,-,24705273	3	10		n.a.	0	7	0.521053	False	False
C6orf89	36896737	chr6,36896736,36896740,+,36896737	48	6		n.a.	0	0	1	False	False
C6orf89	36892332	chr6,36892331,36892337,+,36892332	6	48		n.a.	0	0	1	False	False
C7orf10	40900358	chr7,40900357,40900362,+,40900358	28	0		n.a.	0	0	1	False	False
C7orf25	42948882	chr7,42948874,42948883,-,42948882	18	0		n.a.	0	0	1	False	False
C7orf43	99752047	chr7,99752046,99752049,-,99752047	103	0		n.a.	0	0	1	False	False
C7orf49	134850537	n.a.	0	15		chr7,134850537,134850542,-,134850537	3	0	0.00122549	False	False
C7orf49	134850575	chr7,134850536,134850576,-,134850575	8	7		n.a.	0	3	0.215686	False	False
C7orf49	134851122	chr7,134851122,134851123,-,134851122	3	12		n.a.	0	3	1	False	False
C7orf49	134847902	chr7,134847902,134847903,-,134847902	4	11		n.a.	0	3	1	False	False
C7orf50	1036625	n.a.	0	29		chr7,1036625,1036644,-,1036625	5	0	3.59381e-06	False	True
C7orf50	1036643	chr7,1036623,1036665,-,1036643	29	0		n.a.	0	5	3.59381e-06	False	True
C7orf55	139030540	chr7,139030539,139030541,+,139030540	24	0		chr7,139030539,139030540,+,139030540	4	0	1	True	False
C7orf55,LUC7L2	139025531	n.a.	0	0		chr7,139025515,139025542,+,139025531	5007	0	1	False	False
C7orf55-LUC7L2,LUC7L2	139104577	chr7,139104576,139104581,+,139104577	17	27		n.a.	0	0	1	False	False
C7orf55-LUC7L2,LUC7L2	139106248	chr7,139106247,139106249,+,139106248	8	36		n.a.	0	0	1	False	False
C7orf55-LUC7L2,LUC7L2	139108199	chr7,139108198,139108199,+,139108199	4	40		n.a.	0	0	1	False	False
C7orf55-LUC7L2,LUC7L2	139106109	chr7,139106108,139106109,+,139106109	4	40		n.a.	0	0	1	False	False
C7orf55-LUC7L2,LUC7L2	139107931	chr7,139107918,139107948,+,139107931	11	33		n.a.	0	0	1	False	False
C7orf60	112459203	chr7,112459203,112459204,-,112459203	5	0		n.a.	0	0	1	False	False
C7orf73	135359199	chr7,135359196,135359199,+,135359199	5	66		n.a.	0	0	1	False	False
C7orf73	135359727	chr7,135359708,135359730,+,135359727	11	60		n.a.	0	0	1	False	False
C7orf73	135361161	chr7,135361159,135361161,+,135361161	7	64		n.a.	0	0	1	False	False
C7orf73	135359383	chr7,135359377,135359383,+,135359383	48	23		n.a.	0	0	1	False	False
C8orf33	146279809	chr8,146279808,146279819,+,146279809	7	0		n.a.	0	0	1	False	False
C8orf37	96257147	chr8,96257143,96257148,-,96257147	3	0		n.a.	0	0	1	False	False
C8orf4	40012443	chr8,40012442,40012454,+,40012443	3	144		n.a.	0	4	1	False	False
C8orf4	40012329	chr8,40012322,40012339,+,40012329	135	12		chr8,40012328,40012331,+,40012331	4	0	1	True	False
C8orf4	40011279	chr8,40011278,40011279,+,40011279	4	143		n.a.	0	0	1	False	False
C8orf4	40012806	chr8,40012805,40012827,+,40012806	5	142		n.a.	0	0	1	False	False
C8orf58	22461649	chr8,22461648,22461649,+,22461649	4	0		n.a.	0	0	1	False	False
C8orf59	86126740	chr8,86126733,86126741,-,86126740	59	0		chr8,86126738,86126741,-,86126738	10	0	1	True	False
C8orf76	124232232	chr8,124232208,124232234,-,124232232	39	0		n.a.	0	0	1	False	False
C8orf76,ZHX1-C8ORF76	124242693	chr8,124242693,124242694,-,124242693	3	0		n.a.	0	0	1	False	False
C8orf82	145751604	chr8,145751604,145751605,-,145751604	5	0		n.a.	0	0	1	False	False
C9orf114	131584352	chr9,131584352,131584353,-,131584352	9	0		n.a.	0	0	1	False	False
C9orf142	139888441	chr9,139888423,139888441,+,139888441	29	0		n.a.	0	4	2.44379e-05	False	False
C9orf142	139888424	n.a.	0	29		chr9,139888423,139888429,+,139888424	4	0	2.44379e-05	False	False
C9orf156	100666833	chr9,100666816,100666834,-,100666833	13	10		n.a.	0	0	1	False	False
C9orf156	100666773	chr9,100666772,100666774,-,100666773	10	13		n.a.	0	0	1	False	False
C9orf16	130926202	chr9,130926201,130926206,+,130926202	10	0		chr9,130926201,130926207,+,130926202	8	0	1	True	False
C9orf3	97784561	chr9,97784560,97784562,+,97784561	6	0		n.a.	0	0	1	False	False
C9orf40	77562547	chr9,77562547,77562551,-,77562547	12	6		chr9,77562545,77562551,-,77562547	4	0	0.54067	True	False
C9orf40	77561877	chr9,77561869,77561879,-,77561877	6	12		n.a.	0	0	1	False	False
C9orf41	77595939	chr9,77595939,77595940,-,77595939	5	0		n.a.	0	0	1	False	False
C9orf64	86553229	chr9,86553229,86553230,-,86553229	7	3		n.a.	0	0	1	False	False
C9orf64	86553379	chr9,86553379,86553380,-,86553379	3	7		n.a.	0	0	1	False	False
C9orf69	139006428	chr9,139006428,139006435,-,139006428	3	0		chr9,139006433,139006437,-,139006433	6	0	1	True	False
C9orf78	132589865	chr9,132589861,132589867,-,132589865	33	29		n.a.	0	3	0.113553	False	False
C9orf78	132589571	chr9,132589571,132589572,-,132589571	29	33		chr9,132589570,132589572,-,132589570	3	0	0.113553	True	False
C9orf85	74527265	chr9,74527264,74527265,+,74527265	4	0		n.a.	0	0	1	False	False
C9orf91	117408697	chr9,117408696,117408697,+,117408697	6	0		n.a.	0	0	1	False	False
CA12	63615731	chr15,63615731,63615732,-,63615731	3	0		n.a.	0	0	1	False	False
CA2	86393722	chr8,86393695,86393722,+,86393722	72	0		n.a.	0	0	1	False	False
CA5A	87921625	chr16,87921608,87921626,-,87921625	5	0		n.a.	0	0	1	False	False
CAAP1	26841476	chr9,26841475,26841477,-,26841476	33	32		n.a.	0	0	1	False	False
CAAP1	26840945	chr9,26840945,26840947,-,26840945	7	58		n.a.	0	0	1	False	False
CAAP1	26840733	chr9,26840733,26840734,-,26840733	7	58		n.a.	0	0	1	False	False
CAAP1	26840685	chr9,26840684,26840686,-,26840685	18	47		n.a.	0	0	1	False	False
CAB39L	49999399	chr13,49999399,49999400,-,49999399	4	0		n.a.	0	0	1	False	False
CABIN1	24471681	n.a.	0	33		chr22,24471680,24471681,+,24471681	3	0	0.000140056	False	False
CABIN1	24574597	chr22,24574596,24574598,+,24574597	33	0		n.a.	0	3	0.000140056	False	False
CABLES2	60963924	chr20,60963924,60963925,-,60963924	5	7		n.a.	0	0	1	False	False
CABLES2	60963691	chr20,60963691,60963693,-,60963691	7	5		n.a.	0	0	1	False	False
CACHD1	65158736	chr1,65158735,65158737,+,65158736	6	0		n.a.	0	0	1	False	False
CACNA1C	2672105	chr12,2672104,2672105,+,2672105	3	0		n.a.	0	0	1	False	False
CACNA2D3	54913215	chr3,54913213,54913215,+,54913215	9	0		n.a.	0	3	0.00454545	False	False
CACNA2D3	55108581	n.a.	0	9		chr3,55108574,55108582,+,55108581	3	0	0.00454545	False	False
CACNB4	152691331	chr2,152691328,152691332,-,152691331	4	0		n.a.	0	0	1	False	False
CACNG4	65026788	chr17,65026787,65026788,+,65026788	5	0		n.a.	0	0	1	False	False
CACTIN	3610647	chr19,3610644,3610648,-,3610647	48	0		n.a.	0	0	1	False	False
CACUL1	120444060	chr10,120444060,120444066,-,120444060	5	0		n.a.	0	6	0.0021645	False	False
CACUL1	120441016	n.a.	0	5		chr10,120441015,120441017,-,120441016	6	0	0.0021645	False	False
CACYBP	174979498	chr1,174979496,174979498,+,174979498	25	25		n.a.	0	33	1.95937e-07	False	True
CACYBP	174979415	n.a.	0	50		chr1,174979395,174979415,+,174979415	9	24	0.000117335	False	False
CACYBP	174979937	chr1,174979936,174979937,+,174979937	9	41		chr1,174979934,174979938,+,174979937	18	15	0.000752605	True	False
CACYBP	174979631	chr1,174979622,174979631,+,174979631	10	40		n.a.	0	33	0.00505408	False	False
CACYBP	174979531	chr1,174979530,174979536,+,174979531	6	44		chr1,174979496,174979520,+,174979520	6	27	0.528397	True	False
CAD	27466654	chr2,27466652,27466660,+,27466654	6	0		chr2,27466652,27466660,+,27466660	3	0	1	True	False
CADM1	115047116	chr11,115047116,115047126,-,115047116	4	0		n.a.	0	0	1	False	False
CALCOCO1	54104903	chr12,54104891,54104904,-,54104903	16	0		n.a.	0	0	1	False	False
CALCOCO2	46941217	chr17,46941197,46941217,+,46941217	14	28		n.a.	0	0	1	False	False
CALCOCO2	46941251	chr17,46941240,46941257,+,46941251	16	26		n.a.	0	0	1	False	False
CALCOCO2	46942229	chr17,46942228,46942230,+,46942229	12	30		n.a.	0	0	1	False	False
CALD1	134655480	chr7,134655479,134655480,+,134655480	3	29		n.a.	0	0	1	False	False
CALD1	134653696	chr7,134653695,134653696,+,134653696	3	29		n.a.	0	0	1	False	False
CALD1	134655289	chr7,134655288,134655289,+,134655289	3	29		n.a.	0	0	1	False	False
CALD1	134655389	chr7,134655359,134655389,+,134655389	23	9		n.a.	0	0	1	False	False
CALM1	90874611	chr14,90874582,90874617,+,90874611	20	94		chr14,90874582,90874611,+,90874611	5	15	0.532602	True	False
CALM1	90871952	chr14,90871951,90871953,+,90871952	94	20		chr14,90871950,90871953,+,90871952	15	5	0.532602	True	False
CALM2	47387223	chr2,47387222,47387235,-,47387223	18	245		chr2,47387223,47387229,-,47387226	3	55	0.7769	True	False
CALM2	47387309	chr2,47387291,47387311,-,47387309	245	18		chr2,47387301,47387310,-,47387309	55	3	0.7769	True	False
CALM3	47112561	chr19,47112544,47112561,+,47112561	20	135		n.a.	0	5	1	False	False
CALM3	47114039	chr19,47114017,47114045,+,47114039	135	20		chr19,47114017,47114039,+,47114039	5	0	1	True	False
CALML4	68486142	chr15,68486142,68486143,-,68486142	5	0		n.a.	0	0	1	False	False
CALR	13055304	chr19,13055301,13055306,+,13055304	322	0		chr19,13055289,13055306,+,13055304	71	3	0.00631101	True	False
CALR	13054612	n.a.	0	322		chr19,13054587,13054612,+,13054612	3	71	0.00631101	False	False
CALU	128409445	chr7,128409444,128409464,+,128409445	3	2993		n.a.	0	7	1	False	False
CALU	128411528	chr7,128411527,128411535,+,128411528	2980	16		chr7,128411527,128411528,+,128411528	7	0	1	True	False
CALU	128413454	chr7,128413453,128413471,+,128413454	6	2990		n.a.	0	0	1	False	False
CALU	128411890	chr7,128411859,128411911,+,128411890	7	2989		n.a.	0	0	1	False	False
CAMK1	9799032	chr3,9799032,9799040,-,9799032	26	0		n.a.	0	0	1	False	False
CAMK1D	12868464	chr10,12868457,12868465,+,12868464	35	13		n.a.	0	0	1	False	False
CAMK1D	12871448	chr10,12871447,12871451,+,12871448	13	35		n.a.	0	0	1	False	False
CAMK2D	114373573	chr4,114373572,114373574,-,114373573	13	3		n.a.	0	0	1	False	False
CAMK2D	114372190	chr4,114372190,114372194,-,114372190	3	13		n.a.	0	0	1	False	False
CAMK2G	75572259	chr10,75572259,75572260,-,75572259	8	0		n.a.	0	0	1	False	False
CAMK2N2	183977003	n.a.	0	0		chr3,183977003,183977008,-,183977003	3	0	1	False	False
CAMKK2	121675497	chr12,121675496,121675502,-,121675497	20	4		n.a.	0	0	1	False	False
CAMKK2	121675578	chr12,121675576,121675583,-,121675578	4	20		n.a.	0	0	1	False	False
CAMKMT	44999730	chr2,44999729,44999730,+,44999730	7	0		n.a.	0	0	1	False	False
CAMLG	134087066	n.a.	0	14		chr5,134087064,134087081,+,134087066	7	0	8.59993e-06	False	False
CAMLG	134087080	chr5,134087065,134087080,+,134087080	10	4		n.a.	0	7	0.00386997	False	False
CAMLG	134086985	chr5,134086984,134086992,+,134086985	4	10		n.a.	0	7	0.254971	False	False
CAMSAP1	138700334	n.a.	0	15		chr9,138700333,138700344,-,138700334	4	0	0.000257998	False	False
CAMSAP1	138701428	chr9,138701421,138701439,-,138701428	9	6		n.a.	0	4	0.0866873	False	False
CAMSAP1	138702272	chr9,138702272,138702274,-,138702272	6	9		n.a.	0	4	0.255418	False	False
CAMSAP2	200829835	chr1,200829834,200829835,+,200829835	4	4		n.a.	0	0	1	False	False
CAMSAP2	200828897	chr1,200828896,200828897,+,200828897	4	4		n.a.	0	0	1	False	False
CAMTA1	7410765	chr1,7410764,7410765,+,7410765	3	92		n.a.	0	4	1	False	False
CAMTA1	6932106	chr1,6932103,6932106,+,6932106	4	91		n.a.	0	4	1	False	False
CAMTA1	6932020	chr1,6932018,6932020,+,6932020	6	89		n.a.	0	4	1	False	False
CAMTA1	6932073	chr1,6932072,6932098,+,6932073	82	13		chr1,6932072,6932098,+,6932073	4	0	1	True	False
CAND1	67706961	chr12,67706955,67706961,+,67706961	8	26		chr12,67706958,67706967,+,67706961	6	0	0.000782361	True	False
CAND1	67707921	chr12,67707920,67707931,+,67707921	8	26		n.a.	0	6	0.317971	False	False
CAND1	67708465	chr12,67708464,67708466,+,67708465	3	31		n.a.	0	6	1	False	False
CAND1	67708606	chr12,67708605,67708606,+,67708606	3	31		n.a.	0	6	1	False	False
CAND1	67708101	chr12,67708100,67708101,+,67708101	3	31		n.a.	0	6	1	False	False
CAND1	67708417	chr12,67708398,67708417,+,67708417	9	25		n.a.	0	0	1	False	False
CANT1	76987799	chr17,76987798,76987805,-,76987799	42	0		n.a.	0	0	1	False	False
CANX	179153744	n.a.	0	739		chr5,179153738,179153762,+,179153744	3	23	3.49821e-05	False	False
CANX	179151771	n.a.	0	739		chr5,179151767,179151771,+,179151771	3	23	3.49821e-05	False	False
CANX	179157458	chr5,179157447,179157484,+,179157458	32	707		chr5,179157446,179157464,+,179157451	6	20	0.00111275	True	False
CANX	179156140	chr5,179156139,179156151,+,179156140	4	735		chr5,179156116,179156150,+,179156136	3	23	0.00111729	True	False
CANX	179157927	chr5,179157906,179157929,+,179157927	528	211		chr5,179157906,179157928,+,179157927	11	15	0.00333365	True	False
CANX	179156971	chr5,179156970,179156983,+,179156971	122	617		n.a.	0	26	0.0240998	False	False
CANX	179137043	chr5,179137042,179137043,+,179137043	33	706		n.a.	0	26	0.621865	False	False
CANX	179155832	chr5,179155831,179155832,+,179155832	3	736		n.a.	0	26	1	False	False
CANX	179158651	chr5,179158634,179158651,+,179158651	3	736		n.a.	0	26	1	False	False
CANX	179136963	chr5,179136962,179136973,+,179136963	3	736		n.a.	0	26	1	False	False
CANX	179151683	chr5,179151682,179151683,+,179151683	3	736		n.a.	0	26	1	False	False
CANX	179157757	chr5,179157756,179157757,+,179157757	8	731		n.a.	0	26	1	False	False
CAP1	40538291	chr1,40538290,40538291,+,40538291	9	0		n.a.	0	14	1.22371e-06	False	True
CAP1	40538322	n.a.	0	9		chr1,40538290,40538323,+,40538322	10	4	0.00160305	False	False
CAP1	40525830	n.a.	0	9		chr1,40525826,40525830,+,40525830	4	10	0.127273	False	False
CAP2	17558009	chr6,17557984,17558023,+,17558009	54	0		n.a.	0	0	1	False	False
CAPG	85621891	chr2,85621877,85621892,-,85621891	3	0		chr2,85621876,85621897,-,85621891	11	0	1	True	False
CAPN1	64979477	chr11,64979472,64979477,+,64979477	5	0		n.a.	0	0	1	False	False
CAPN10	241538522	n.a.	0	0		chr2,241538511,241538522,+,241538522	3	0	1	False	False
CAPN2	223963540	chr1,223963539,223963545,+,223963540	13	9		chr1,223963536,223963545,+,223963540	16	0	0.00485855	True	False
CAPN2	223963701	chr1,223963700,223963719,+,223963701	6	16		n.a.	0	16	0.0299278	False	False
CAPN2	223962762	chr1,223962760,223962762,+,223962762	3	19		n.a.	0	16	0.248933	False	False
CAPN7	15292879	chr3,15292878,15292879,+,15292879	3	9		n.a.	0	0	1	False	False
CAPN7	15293788	chr3,15293787,15293818,+,15293788	9	3		n.a.	0	0	1	False	False
CAPNS1	36641255	chr19,36641226,36641260,+,36641255	27	0		chr19,36641247,36641258,+,36641255	18	0	1	True	False
CAPRIN1	34122705	chr11,34122704,34122708,+,34122705	11	14		chr11,34122704,34122705,+,34122705	7	0	0.0104746	True	False
CAPRIN1	34120944	chr11,34120943,34120944,+,34120944	8	17		n.a.	0	7	0.149715	False	False
CAPRIN1	34121206	chr11,34121205,34121209,+,34121206	6	19		n.a.	0	0	1	False	False
CAPZA1	113214155	chr1,113214154,113214166,+,113214155	38	0		chr1,113214152,113214158,+,113214155	5	10	1.54007e-07	True	True
CAPZA1	113214235	n.a.	0	38		chr1,113214233,113214235,+,113214235	10	5	1.54007e-07	False	True
CAPZA2	116502685	n.a.	0	102		chr7,116502684,116502707,+,116502685	3	12	0.00174913	False	False
CAPZA2	116559314	chr7,116559309,116559324,+,116559314	78	24		chr7,116559312,116559314,+,116559313	7	8	0.0267827	True	False
CAPZA2	116559210	chr7,116559170,116559216,+,116559210	18	84		chr7,116559203,116559235,+,116559216	5	10	0.170253	True	False
CAPZA2	116558706	chr7,116558705,116558706,+,116558706	6	96		n.a.	0	15	1	False	False
CAPZB	19665270	chr1,19665270,19665271,-,19665270	3	8		chr1,19665270,19665277,-,19665270	6	0	0.00904977	True	False
CAPZB	19665851	chr1,19665851,19665852,-,19665851	8	3		n.a.	0	0	1	False	False
CARD10	37897906	n.a.	0	0		chr22,37897906,37897909,-,37897906	5	0	1	False	False
CARD16	104912280	n.a.	0	0		chr11,104912280,104912293,-,104912280	3	0	1	False	False
CARD6	40855452	chr5,40855451,40855455,+,40855452	13	0		n.a.	0	0	1	False	False
CARD8	48711677	chr19,48711677,48711678,-,48711677	5	0		n.a.	0	0	1	False	False
CARHSP1	8948778	n.a.	0	5		chr16,8948770,8948783,-,8948778	14	0	8.59993e-05	False	False
CARHSP1	8946805	chr16,8946801,8946807,-,8946805	5	0		n.a.	0	14	8.59993e-05	False	False
CARKD	111291148	chr13,111291147,111291148,+,111291148	10	3		n.a.	0	0	1	False	False
CARKD	111292341	chr13,111292340,111292341,+,111292341	3	10		n.a.	0	0	1	False	False
CARM1	11033746	chr19,11033744,11033746,+,11033746	4	0		n.a.	0	0	1	False	False
CARS	3022160	chr11,3022159,3022161,-,3022160	11	0		chr11,3022159,3022168,-,3022161	5	0	1	True	False
CARS2	111316988	chr13,111316988,111316989,-,111316988	3	10		n.a.	0	5	0.522059	False	False
CARS2	111293766	chr13,111293759,111293767,-,111293766	10	3		chr13,111293765,111293770,-,111293766	5	0	0.522059	True	False
CASC10	21781612	chr10,21781612,21781613,-,21781612	15	0		n.a.	0	0	1	False	False
CASC3	38328402	chr17,38328401,38328435,+,38328402	27	0		n.a.	0	0	1	False	False
CASC4	44707957	chr15,44707956,44707960,+,44707957	5	0		chr15,44707956,44707957,+,44707957	3	0	1	True	False
CASC5	40956538	n.a.	0	0		chr15,40956535,40956538,+,40956538	6	0	1	False	False
CASD1	94186065	chr7,94186064,94186068,+,94186065	6	12		n.a.	0	0	1	False	False
CASD1	94186280	chr7,94186279,94186280,+,94186280	12	6		n.a.	0	0	1	False	False
CASK	41374200	chrX,41374200,41374201,-,41374200	3	32		n.a.	0	0	1	False	False
CASK	41378466	chrX,41378460,41378467,-,41378466	32	3		n.a.	0	0	1	False	False
CASKIN2	73496143	chr17,73496143,73496144,-,73496143	3	0		n.a.	0	0	1	False	False
CASP2	143004785	chr7,143004784,143004789,+,143004785	3	0		n.a.	0	0	1	False	False
CASP3	185548851	n.a.	0	0		chr4,185548851,185548864,-,185548851	4	4	1	False	False
CASP3	185561293	n.a.	0	0		chr4,185561280,185561294,-,185561293	4	4	1	False	False
CASP4	104813601	chr11,104813599,104813602,-,104813601	11	0		n.a.	0	0	1	False	False
CASP6	110609778	chr4,110609774,110609804,-,110609778	7	0		n.a.	0	0	1	False	False
CASP7	115490663	chr10,115490655,115490663,+,115490663	13	0		n.a.	0	0	1	False	False
CASP8	202105926	n.a.	0	0		chr2,202105925,202105938,+,202105926	5	0	1	False	False
CASP8AP2	90584155	chr6,90584154,90584161,+,90584155	6	0		n.a.	0	0	1	False	False
CASP9	15818771	chr1,15818771,15818779,-,15818771	53	0		chr1,15818771,15818780,-,15818771	4	0	1	True	False
CAST	96110384	chr5,96110383,96110384,+,96110384	6	599		chr5,96110379,96110384,+,96110384	9	6	6.74785e-13	True	True
CAST	96108759	chr5,96108752,96108763,+,96108759	496	109		n.a.	0	15	1.60915e-11	False	True
CAST	96066561	n.a.	0	605		chr5,96066560,96066565,+,96066561	3	12	1.15104e-05	False	False
CAST	96108522	chr5,96108516,96108539,+,96108522	17	588		chr5,96108516,96108522,+,96108522	3	12	0.0102158	True	False
CAST	96108938	chr5,96108937,96108938,+,96108938	73	532		n.a.	0	15	0.237493	False	False
CAST	96011305	chr5,96011304,96011305,+,96011305	5	600		n.a.	0	15	1	False	False
CAST	96108567	chr5,96108566,96108567,+,96108567	3	602		n.a.	0	15	1	False	False
CAST	96084307	chr5,96084306,96084307,+,96084307	5	600		n.a.	0	15	1	False	False
CAT	34493605	chr11,34493600,34493608,+,34493605	396	0		chr11,34493597,34493602,+,34493601	3	0	1	True	False
CATSPERB	92099723	chr14,92099723,92099724,-,92099723	3	0		n.a.	0	0	1	False	False
CAV1	116201231	chr7,116201230,116201231,+,116201231	13	0		n.a.	0	0	1	False	False
CAV2	116148508	chr7,116148506,116148508,+,116148508	4	17		n.a.	0	0	1	False	False
CAV2	116148287	chr7,116148286,116148287,+,116148287	4	17		n.a.	0	0	1	False	False
CAV2	116147147	chr7,116147146,116147147,+,116147147	4	17		n.a.	0	0	1	False	False
CAV2	116148595	chr7,116148594,116148595,+,116148595	9	12		n.a.	0	0	1	False	False
CBFA2T2	32237818	chr20,32237817,32237818,+,32237818	3	4		n.a.	0	0	1	False	False
CBFA2T2	32224159	chr20,32224158,32224159,+,32224159	4	3		n.a.	0	0	1	False	False
CBFB	67133055	chr16,67133054,67133055,+,67133055	3	182		n.a.	0	0	1	False	False
CBFB	67134957	chr16,67134954,67134958,+,67134957	164	21		n.a.	0	0	1	False	False
CBFB	67134292	chr16,67134283,67134297,+,67134292	18	167		n.a.	0	0	1	False	False
CBL	119178854	chr11,119178853,119178858,+,119178854	11	0		n.a.	0	0	1	False	False
CBLB	105377116	chr3,105377111,105377117,-,105377116	31	8		n.a.	0	0	1	False	False
CBLB	105374308	chr3,105374308,105374309,-,105374308	8	31		n.a.	0	0	1	False	False
CBLL1	107400025	chr7,107400024,107400034,+,107400025	11	21		n.a.	0	0	1	False	False
CBLL1	107402112	chr7,107402103,107402112,+,107402112	21	11		n.a.	0	0	1	False	False
CBR1	37445465	chr21,37445462,37445465,+,37445465	28	0		chr21,37445443,37445466,+,37445463	19	0	1	True	False
CBS	44473304	n.a.	0	0		chr21,44473302,44473305,-,44473304	7	0	1	False	False
CBX1	46147624	chr17,46147624,46147640,-,46147624	5	0		n.a.	0	3	0.0178571	False	False
CBX1	46153382	n.a.	0	5		chr17,46153382,46153394,-,46153382	3	0	0.0178571	False	False
CBX2	77753539	chr17,77753538,77753540,+,77753539	4	52		n.a.	0	0	1	False	False
CBX2	77761379	chr17,77761367,77761379,+,77761379	52	4		n.a.	0	0	1	False	False
CBX3	26253183	chr7,26253182,26253195,+,26253183	36	6		n.a.	0	26	2.07043e-13	False	True
CBX3	26252971	n.a.	0	42		chr7,26252967,26252976,+,26252971	15	11	1.74152e-08	False	True
CBX3	26252053	n.a.	0	42		chr7,26252034,26252055,+,26252053	7	19	0.000678533	False	False
CBX3	26252112	n.a.	0	42		chr7,26252111,26252113,+,26252112	4	22	0.0183574	False	False
CBX3	26251933	chr7,26251932,26251933,+,26251933	6	36		n.a.	0	26	0.075272	False	False
CBX4	77806957	chr17,77806956,77806959,-,77806957	35	7		n.a.	0	0	1	False	False
CBX4	77807286	chr17,77807286,77807287,-,77807286	7	35		n.a.	0	0	1	False	False
CBX5	54624732	n.a.	0	14		chr12,54624726,54624735,-,54624732	4	0	0.000326797	False	False
CBX5	54635408	chr12,54635407,54635409,-,54635408	7	7		n.a.	0	4	0.119281	False	False
CBX5	54667743	chr12,54667743,54667744,-,54667743	4	10		n.a.	0	4	0.524183	False	False
CBX5	54672408	chr12,54672408,54672409,-,54672408	3	11		n.a.	0	4	0.553922	False	False
CBX5,MIR3198-2	54624726	chr12,54624725,54624727,-,54624726	9	0		n.a.	0	0	1	False	False
CBX8	77768178	chr17,77768178,77768185,-,77768178	33	0		chr17,77768177,77768195,-,77768177	5	0	1	True	False
CC2D2A	15603180	chr4,15603173,15603180,+,15603180	3	0		n.a.	0	0	1	False	False
CCAR1	70551308	chr10,70551307,70551318,+,70551308	9	0		chr10,70551307,70551309,+,70551308	4	36	3.48024e-07	True	True
CCAR1	70514992	n.a.	0	9		chr10,70514988,70514997,+,70514992	32	8	1.18328e-05	False	False
CCAR1	70548032	n.a.	0	9		chr10,70548013,70548032,+,70548032	4	36	1	False	False
CCAR2	22477988	chr8,22477987,22477989,+,22477988	11	0		n.a.	0	0	1	False	False
CCBL2	89401541	chr1,89401537,89401542,-,89401541	7	9		n.a.	0	0	1	False	False
CCBL2	89401463	chr1,89401457,89401464,-,89401463	9	7		n.a.	0	0	1	False	False
CCDC101	28603111	n.a.	0	0		chr16,28603110,28603112,+,28603111	3	0	1	False	False
CCDC102A	57546214	chr16,57546207,57546216,-,57546214	4	0		n.a.	0	0	1	False	False
CCDC103	42981061	chr17,42981046,42981061,+,42981061	4	0		n.a.	0	0	1	False	False
CCDC104	55763048	chr2,55763047,55763048,+,55763048	3	3		n.a.	0	4	0.2	False	False
CCDC104	55772209	chr2,55772208,55772216,+,55772209	3	3		chr2,55772209,55772215,+,55772214	4	0	0.2	True	False
CCDC107	35661686	chr9,35661685,35661686,+,35661686	3	20		n.a.	0	0	1	False	False
CCDC107	35661181	chr9,35661180,35661184,+,35661181	20	3		n.a.	0	0	1	False	False
CCDC109B	110608870	chr4,110608863,110608870,+,110608870	24	3		chr4,110608863,110608870,+,110608864	4	0	1	True	False
CCDC109B	110608913	chr4,110608912,110608913,+,110608913	3	24		n.a.	0	0	1	False	False
CCDC115	131094688	n.a.	0	8		chr2,131094681,131094700,-,131094688	7436	0	4.29243e-27	False	True
CCDC115	131095875	chr2,131095875,131095876,-,131095875	5	3		n.a.	0	7436	2.94389e-16	False	True
CCDC115	131095816	chr2,131095816,131095817,-,131095816	3	5		n.a.	0	7436	8.14883e-10	False	True
CCDC117	29185283	chr22,29185278,29185291,+,29185283	32	0		n.a.	0	0	1	False	False
CCDC12	46963252	n.a.	0	23		chr3,46963230,46963254,-,46963252	3	0	0.000384615	False	False
CCDC12	46963221	chr3,46963220,46963232,-,46963221	23	0		n.a.	0	3	0.000384615	False	False
CCDC124	18054794	chr19,18054782,18054795,+,18054794	30	0		n.a.	0	0	1	False	False
CCDC125	68576521	chr5,68576514,68576523,-,68576521	3	0		n.a.	0	0	1	False	False
CCDC126	23684327	chr7,23684326,23684327,+,23684327	17	0		n.a.	0	0	1	False	False
CCDC127	204638	chr5,204637,204639,-,204638	4	10		n.a.	0	4	0.524183	False	False
CCDC127	205070	chr5,205070,205080,-,205070	10	4		chr5,205069,205077,-,205073	4	0	0.524183	True	False
CCDC130	13874104	chr19,13874103,13874105,+,13874104	5	0		n.a.	0	0	1	False	False
CCDC132	92988221	chr7,92988220,92988221,+,92988221	4	9		n.a.	0	0	1	False	False
CCDC132	92988623	chr7,92988622,92988623,+,92988623	3	10		n.a.	0	0	1	False	False
CCDC132	92988333	chr7,92988332,92988338,+,92988333	6	7		n.a.	0	0	1	False	False
CCDC138	109493043	chr2,109493030,109493043,+,109493043	4	12		chr2,109493030,109493043,+,109493043	4	0	0.0144479	True	False
CCDC138	109456635	chr2,109456634,109456635,+,109456635	9	7		n.a.	0	0	1	False	False
CCDC138	109493168	chr2,109493167,109493168,+,109493168	3	13		n.a.	0	0	1	False	False
CCDC14	123632574	chr3,123632567,123632575,-,123632574	9	7		n.a.	0	0	1	False	False
CCDC14	123633169	chr3,123633164,123633170,-,123633169	7	9		n.a.	0	0	1	False	False
CCDC150	197597525	chr2,197597520,197597525,+,197597525	3	0		n.a.	0	0	1	False	False
CCDC157	30772818	chr22,30772816,30772818,+,30772818	5	0		n.a.	0	0	1	False	False
CCDC167	37450714	chr6,37450714,37450716,-,37450714	3	0		n.a.	0	0	1	False	False
CCDC174	14714153	chr3,14714152,14714153,+,14714153	3	4		n.a.	0	0	1	False	False
CCDC174	14712713	chr3,14712712,14712713,+,14712713	4	3		n.a.	0	0	1	False	False
CCDC22	49106981	chrX,49106980,49106981,+,49106981	5	0		n.a.	0	0	1	False	False
CCDC25	27590836	chr8,27590834,27590837,-,27590836	8	5		n.a.	0	4	0.0823529	False	False
CCDC25	27592578	chr8,27592572,27592579,-,27592578	5	8		chr8,27592571,27592574,-,27592571	4	0	0.0823529	True	False
CCDC28A	139114455	chr6,139114454,139114455,+,139114455	10	0		n.a.	0	0	1	False	False
CCDC34	27370774	chr11,27370774,27370775,-,27370774	66	29		n.a.	0	0	1	False	False
CCDC34	27360083	chr11,27360052,27360085,-,27360083	24	71		n.a.	0	0	1	False	False
CCDC34	27368956	chr11,27368955,27368961,-,27368956	5	90		n.a.	0	0	1	False	False
CCDC41	94702058	chr12,94702058,94702059,-,94702058	4	0		n.a.	0	0	1	False	False
CCDC43	42759072	chr17,42759072,42759100,-,42759072	6	4		n.a.	0	4	0.0849151	False	False
CCDC43	42754808	chr17,42754799,42754809,-,42754808	4	6		chr17,42754808,42754810,-,42754808	4	0	0.0849151	True	False
CCDC47	61823764	chr17,61823752,61823785,-,61823764	100	32		chr17,61823758,61823767,-,61823763	4	0	0.572583	True	False
CCDC47	61822808	chr17,61822808,61822825,-,61822808	14	118		n.a.	0	4	1	False	False
CCDC47	61822620	chr17,61822620,61822621,-,61822620	18	114		n.a.	0	0	1	False	False
CCDC50	191109950	n.a.	0	26		chr3,191109949,191109950,+,191109950	3	0	0.000273673	False	False
CCDC50	191112263	chr3,191112262,191112264,+,191112263	7	19		n.a.	0	3	0.557471	False	False
CCDC50	191116216	chr3,191116215,191116216,+,191116216	3	23		n.a.	0	3	1	False	False
CCDC50	191116449	chr3,191116448,191116449,+,191116449	4	22		n.a.	0	3	1	False	False
CCDC50	191112566	chr3,191112565,191112566,+,191112566	6	20		n.a.	0	3	1	False	False
CCDC50	191113383	chr3,191113374,191113383,+,191113383	6	20		n.a.	0	3	1	False	False
CCDC51	48473587	chr3,48473578,48473595,-,48473587	27	0		n.a.	0	0	1	False	False
CCDC53	102406721	n.a.	0	0		chr12,102406721,102406723,-,102406721	3	0	1	False	False
CCDC57	80159080	chr17,80159079,80159081,-,80159080	5	6		n.a.	0	0	1	False	False
CCDC57	80059334	chr17,80059334,80059347,-,80059334	3	8		n.a.	0	0	1	False	False
CCDC57	80092789	chr17,80092789,80092790,-,80092789	3	8		n.a.	0	0	1	False	False
CCDC58	122078439	chr3,122078439,122078440,-,122078439	9	0		chr3,122078439,122078463,-,122078439	6	0	1	True	False
CCDC59	82746630	chr12,82746630,82746631,-,82746630	4	0		chr12,82746620,82746631,-,82746630	4	0	1	True	False
CCDC6	61551510	chr10,61551510,61551523,-,61551510	18	0		n.a.	0	0	1	False	False
CCDC62	123270616	n.a.	0	0		chr12,123270612,123270617,+,123270616	8	0	1	False	False
CCDC77	551789	chr12,551788,551789,+,551789	19	0		n.a.	0	0	1	False	False
CCDC80	112359680	chr3,112359680,112359681,-,112359680	4	21		n.a.	0	0	1	False	False
CCDC80	112346206	chr3,112346206,112346207,-,112346206	4	21		n.a.	0	0	1	False	False
CCDC80	112323010	chr3,112323010,112323011,-,112323010	6	19		n.a.	0	0	1	False	False
CCDC80	112324113	chr3,112324113,112324118,-,112324113	11	14		n.a.	0	0	1	False	False
CCDC84	118885788	chr11,118885787,118885788,+,118885788	3	0		n.a.	0	10	0.0034965	False	False
CCDC84	118889047	n.a.	0	3		chr11,118889044,118889047,+,118889047	10	0	0.0034965	False	False
CCDC85B	65659106	chr11,65659105,65659107,+,65659106	9	0		chr11,65659103,65659112,+,65659106	6	0	1	True	False
CCDC85C	99978428	chr14,99978428,99978433,-,99978428	5	3		n.a.	0	0	1	False	False
CCDC85C	99990463	chr14,99990463,99990464,-,99990463	3	5		n.a.	0	0	1	False	False
CCDC86	60618554	n.a.	0	41		chr11,60618552,60618555,+,60618554	8	0	2.2174e-09	False	True
CCDC86	60618528	chr11,60618527,60618528,+,60618528	37	4		n.a.	0	8	1.09761e-06	False	True
CCDC86	60618419	chr11,60618418,60618419,+,60618419	4	37		n.a.	0	8	1	False	False
CCDC88B	64124997	chr11,64124996,64125003,+,64124997	3	0		n.a.	0	0	1	False	False
CCDC9	47775209	chr19,47775208,47775209,+,47775209	7	0		n.a.	0	0	1	False	False
CCDC90B	82972828	n.a.	0	18		chr11,82972804,82972829,-,82972828	3	3	0.00988142	False	False
CCDC90B	82972505	chr11,82972503,82972506,-,82972505	15	3		chr11,82972501,82972507,-,82972505	3	3	0.139113	True	False
CCDC90B	82972810	chr11,82972804,82972811,-,82972810	3	15		n.a.	0	6	0.546443	False	False
CCDC92	124420956	chr12,124420956,124420959,-,124420956	7	0		n.a.	0	0	1	False	False
CCDC93	118677573	chr2,118677573,118677574,-,118677573	9	0		n.a.	0	0	1	False	False
CCDC94	4269084	chr19,4269066,4269084,+,4269084	3	0		n.a.	0	0	1	False	False
CCL13	32685627	chr17,32685626,32685629,+,32685627	3	0		n.a.	0	0	1	False	False
CCL2	32583951	chr17,32583950,32583951,+,32583951	3	136		n.a.	0	0	1	False	False
CCL2	32584218	chr17,32584199,32584227,+,32584218	136	3		n.a.	0	0	1	False	False
CCM2	45116037	chr7,45116036,45116065,+,45116037	5	0		chr7,45116037,45116049,+,45116049	3	0	1	True	False
CCNA2	122738517	chr4,122738517,122738533,-,122738517	49	47		n.a.	0	16	4.92843e-05	False	False
CCNA2	122738546	n.a.	0	96		chr4,122738525,122738547,-,122738546	4	12	0.000293037	False	False
CCNA2	122737600	chr4,122737589,122737601,-,122737600	30	66		chr4,122737600,122737601,-,122737600	12	4	0.00148701	True	False
CCNA2	122738675	chr4,122738675,122738677,-,122738675	14	82		n.a.	0	16	0.213657	False	False
CCNA2	122737897	chr4,122737897,122737902,-,122737897	3	93		n.a.	0	16	1	False	False
CCNB1	68473523	chr5,68473519,68473527,+,68473523	347	26		chr5,68473521,68473527,+,68473523	9	0	1	True	False
CCNB1	68473873	chr5,68473872,68473873,+,68473873	4	369		n.a.	0	0	1	False	False
CCNB1	68473582	chr5,68473566,68473586,+,68473582	22	351		n.a.	0	0	1	False	False
[truncated: 14,163 more rows]
